# Supplementary material for: SPI-1 virulence gene expression modulates motility of Salmonella Typhimurium in a proton motive force- and adhesins-dependent manner
Source: PLoS Pathog. 2023 Jun 14;19(6):e1011451. doi: 10.1371/journal.ppat.1011451 (PMC10298799; doi:10.1371/journal.ppat.1011451)
Supplement: S4 Table — (XLSX) [file ppat.1011451.s012.xlsx]

## Sheet: TPM
	EM808_1b__U:/Julia/	EM808_2b__U:/Julia/	TH16339_1b__U:/Julia/	TH16339_2b__U:/Julia/			mean_EM808	mean_TH16339	diff(TH16339-EM808)
STM0001	562.37	735.676	943.789	994.999		STM0001	649.023	969.394	320.371
STM0002	11.718	9.60478	5.05607	5.63236		STM0002	10.6614	5.34421	-5.3172
STM0003	46.2968	27.5769	40.1436	28.9304		STM0003	36.9368	34.537	-2.39981
STM0004	105.608	98.7905	80.8753	105.117		STM0004	102.199	92.9962	-9.20287
STM0005	60.8244	55.4111	25.9019	27.5586		STM0005	58.1177	26.7302	-31.3875
STM0006	7.23597	5.80746	3.36756	3.63516		STM0006	6.52171	3.50136	-3.02035
STM0007	898.107	867.157	436.973	396.246		STM0007	882.632	416.609	-466.023
STM0008	46.8947	41.1733	16.6721	14.0736		STM0008	44.034	15.3729	-28.6612
STM0009	103.676	74.6988	2.93657	2.80276		STM0009	89.1875	2.86966	-86.3179
STM0010	3.2721	3.0745	1.00756	1.10893		STM0010	3.1733	1.05824	-2.11506
STM0011	5.07184	4.27677	2.84858	2.26565		STM0011	4.6743	2.55712	-2.11719
STM0012	319.232	310.339	101.828	103.85		STM0012	314.786	102.839	-211.947
STM0013	85.7191	95.9132	22.358	21.7353		STM0013	90.8161	22.0467	-68.7695
STM0014	7.85346	10.2099	4.75382	5.30623		STM0014	9.03167	5.03003	-4.00164
STM0015	2.97175	1.39614	1.46828	1.86851		STM0015	2.18395	1.6684	-0.515552
STM0016	1.86142	0.672693	1.30682	2.28074		STM0016	1.26706	1.79378	0.526724
STM0017	4.10225	1.65193	3.255	4.84236		STM0017	2.87709	4.04868	1.17159
STM0018	5.11274	4.16768	2.90483	3.26966		STM0018	4.64021	3.08725	-1.55296
STM0019	3.11734	2.10274	1.87354	1.63378		STM0019	2.61004	1.75366	-0.856377
STM0020	4.65791	5.1392	1.15941	1.05388		STM0020	4.89856	1.10665	-3.79191
STM0021	5.20136	6.73647	4.76548	3.96522		STM0021	5.96891	4.36535	-1.60356
STM0022	1.37874	1.12502	1.10697	0.397327		STM0022	1.25188	0.752146	-0.499737
STM0023	3.71562	2.96712	2.44923	3.10789		STM0023	3.34137	2.77856	-0.56281
STM0024	3.2345	3.24328	1.68059	1.99451		STM0024	3.23889	1.83755	-1.40135
STM0025	2.70142	3.67613	1.56676	1.29831		STM0025	3.18878	1.43253	-1.75624
STM0026	1.47756	1.20321	0.963235	0.980636		STM0026	1.34039	0.971936	-0.368451
STM0027	3.01641	2.32472	1.14009	1.14719		STM0027	2.67056	1.14364	-1.52693
STM0028	11.6759	9.52434	5.40765	4.39502		STM0028	10.6001	4.90134	-5.69876
STM0028.1n	14.3339	15.7129	9.40885	11.1534		STM0028.1n	15.0234	10.2811	-4.74227
STM0029	2.53997	0.162721	1.17414	1.14937		STM0029	1.35135	1.16176	-0.189592
STM0030	2.8088	2.11589	1.87529	1.90434		STM0030	2.46235	1.88981	-0.572531
STM0031	5.96426	4.82726	4.06525	4.58547		STM0031	5.39576	4.32536	-1.0704
STM0032	12.1841	10.3021	9.47731	11.4811		STM0032	11.2431	10.4792	-0.763929
STM0033	5.24373	4.04161	8.95334	7.76235		STM0033	4.64267	8.35785	3.71518
STM0034	1.65578	0.823648	1.19371	1.61606		STM0034	1.23971	1.40488	0.16517
STM0035	10.4608	10.0097	19.4999	19.4885		STM0035	10.2353	19.4942	9.25893
STM0036	5.81751	4.93289	4.89985	6.71976		STM0036	5.3752	5.8098	0.434607
STM0037	2.15155	1.55231	1.42767	1.68295		STM0037	1.85193	1.55531	-0.296624
STM0038	14.0946	14.783	11.6996	13.5892		STM0038	14.4388	12.6444	-1.79438
STM0039	56.96	48.8898	96.197	98.4873		STM0039	52.9249	97.3421	44.4173
STM0040	28.0175	30.8237	72.031	70.8138		STM0040	29.4206	71.4224	42.0018
STM0041	27.1828	26.8303	38.7916	36.1936		STM0041	27.0065	37.4926	10.4861
STM0042	14.7276	16.1364	36.1356	37.2545		STM0042	15.432	36.6951	21.2631
STM0043	1110.91	1541.35	239.036	236.559		STM0043	1326.13	237.798	-1088.33
STM0044	6.23759	4.9492	4.66275	6.20972		STM0044	5.5934	5.43623	-0.157162
STM0045	151.921	158.069	41.2637	49.0935		STM0045	154.995	45.1786	-109.817
STM0046	109.353	99.5164	43.1531	47.0246		STM0046	104.434	45.0888	-59.3456
STM0047	82.5046	62.1234	23.9181	20.8526		STM0047	72.314	22.3853	-49.9287
STM0048	105.813	94.5411	24.2053	19.4819		STM0048	100.177	21.8436	-78.3335
STM0049	99.8564	101.566	15.6997	16.6067		STM0049	100.711	16.1532	-84.5581
STM0050	96.5653	94.6351	68.983	75.4652		STM0050	95.6002	72.2241	-23.3761
STM0051	71.1442	57.3942	20.7462	22.9128		STM0051	64.2692	21.8295	-42.4397
STM0052	31.6386	38.728	21.373	21.9974		STM0052	35.1833	21.6852	-13.4981
STM0053	14.6759	12.1974	12.1379	11.8819		STM0053	13.4366	12.0099	-1.42678
STM0054	5.94875	2.34342	0.722619	0.680497		STM0054	4.14609	0.701558	-3.44453
STM0055	2.61375	0.944575	0.492828	0.587132		STM0055	1.77916	0.53998	-1.23918
STM0056	8.12012	3.8718	0.474053	0.120654		STM0056	5.99596	0.297354	-5.69861
STM0057	20.6042	22.0534	5.15793	5.86826		STM0057	21.3288	5.51309	-15.8157
STM0058	15.4012	16.0232	7.95332	7.50408		STM0058	15.7122	7.7287	-7.98351
STM0059	23.0539	12.7839	6.06091	5.07929		STM0059	17.9189	5.5701	-12.3488
STM0060	33.5243	26.9165	9.66098	11.6769		STM0060	30.2204	10.6689	-19.5515
STM0061	24.5165	18.5145	7.13527	9.15849		STM0061	21.5155	8.14688	-13.3686
STM0062	15.1408	13.2319	4.3202	3.48194		STM0062	14.1863	3.90107	-10.2853
STM0063	13.8621	12.1398	6.56971	7.15465		STM0063	13.0009	6.86218	-6.13877
STM0064	33.7194	28.1658	19.6784	15.6813		STM0064	30.9426	17.6799	-13.2628
STM04610	6.01654	6.32391	4.3876	5.27902		STM04610	6.17023	4.83331	-1.33692
STM0066	43.056	39.6846	17.5162	13.0518		STM0066	41.3703	15.284	-26.0863
STM0067	23.5125	15.7227	10.1339	8.56121		STM0067	19.6176	9.34754	-10.2701
STM0068	201.665	175.758	77.393	71.1272		STM0068	188.712	74.2601	-114.451
STM0069	3.71726	4.32627	2.14794	2.31291		STM0069	4.02177	2.23042	-1.79134
STM0070	6.56447	4.89901	2.89938	2.40768		STM0070	5.73174	2.65353	-3.07821
STM0071	7.67512	7.9053	3.99477	5.03773		STM0071	7.79021	4.51625	-3.27396
STM0072	12.4554	10.8473	5.11199	4.92835		STM0072	11.6513	5.02017	-6.63118
STM0073	4.50696	4.97039	3.29402	4.27616		STM0073	4.73867	3.78509	-0.953581
STM0074	2.74188	3.03529	1.59022	1.44325		STM0074	2.88858	1.51674	-1.37185
STM04615	1.5207	0.635049	0.925268	1.17748		STM04615	1.07787	1.05137	-0.0264997
STM0075	12.7605	10.5137	6.04463	10.1819		STM0075	11.6371	8.11327	-3.52382
STM0076	2.66997	1.75367	0.973375	1.59998		STM0076	2.21182	1.28668	-0.925143
STM0077	1.30888	1.45823	0.585099	0.614284		STM0077	1.38355	0.599691	-0.78386
STM0078	1.25912	1.36509	0.757691	0.674957		STM0078	1.3121	0.716324	-0.59578
STM0079	4.04918	3.61946	2.06037	2.81819		STM0079	3.83432	2.43928	-1.39504
STM0080	18.188	14.9385	8.65642	7.9771		STM0080	16.5633	8.31676	-8.2465
STM0081	22.8968	19.5636	161.651	161.502		STM0081	21.2302	161.577	140.346
STM0082	22.3832	21.7504	44.9727	48.1849		STM0082	22.0668	46.5788	24.512
STM0084	5.8091	5.23381	6.98385	7.19763		STM0084	5.52146	7.09074	1.56929
STM0085	8.64463	5.05404	2.40449	1.24309		STM0085	6.84934	1.82379	-5.02555
STM0086	13.131	9.95196	4.04304	4.01444		STM0086	11.5415	4.02874	-7.51276
STM0087	201.515	160.983	14.9156	10.7472		STM0087	181.249	12.8314	-168.418
STM0088	107.843	104.592	49.8445	46.8965		STM0088	106.217	48.3705	-57.847
STM0089	127.14	111.264	56.8584	53.935		STM0089	119.202	55.3967	-63.8056
STM0090	75.6141	77.5193	39.31	32.3464		STM0090	76.5667	35.8282	-40.7385
STM0091	49.6178	48.5628	20.957	17.6327		STM0091	49.0903	19.2948	-29.7955
STM0092	182.308	162.952	90.3832	86.5768		STM0092	172.63	88.48	-84.1501
STM0093	148.512	164.756	96.2384	105.058		STM0093	156.634	100.648	-55.9858
STM0094	49.3873	41.7358	22.8731	18.1585		STM0094	45.5615	20.5158	-25.0458
STM0095	29.2481	19.1162	7.76516	5.50665		STM0095	24.1821	6.6359	-17.5462
STM0096	31.7906	37.9985	5.6202	5.81365		STM0096	34.8946	5.71692	-29.1776
STM0097	12.9663	11.1444	4.49772	4.15269		STM0097	12.0553	4.32521	-7.73014
STM0098	9.67215	10.609	7.47147	4.79432		STM0098	10.1406	6.13289	-4.0077
STM0100	14.4132	15.3015	37.8772	32.4865		STM0100	14.8573	35.1819	20.3245
STM0101	15.8497	11.2954	9.40427	12.1102		STM0101	13.5726	10.7572	-2.81533
STM0102	0	0	0	0		STM0102	0	0	0
STM0103	0.0278728	0	0.501509	0.679833		STM0103	0.0139364	0.590671	0.576734
STM0104	59.1054	54.7172	54.8945	58.2919		STM0104	56.9113	56.5932	-0.318109
STM0105	38.6987	34.6071	22.8186	22.1475		STM0105	36.6529	22.4831	-14.1698
STM0106	7.23607	4.91777	1.97851	2.90247		STM0106	6.07692	2.44049	-3.63643
STM0107	2.71201	2.17226	0.452141	0.531125		STM0107	2.44213	0.491633	-1.9505
STM0108	44.2667	42.0818	7.34037	6.80257		STM0108	43.1743	7.07147	-36.1028
STM0109	7.14581	4.56624	2.89066	3.43527		STM0109	5.85602	3.16297	-2.69306
STM0110	9.143	8.23939	5.81953	6.74385		STM0110	8.69119	6.28169	-2.4095
STM0111	3.78387	2.99229	1.96893	1.85791		STM0111	3.38808	1.91342	-1.47466
STM0112	3.46227	3.25318	2.22237	2.36415		STM0112	3.35773	2.29326	-1.06447
STM0113	5.53251	4.68427	2.94878	3.32888		STM0113	5.10839	3.13883	-1.96956
STM0114	45.6876	81.2779	365.512	248.036		STM0114	63.4828	306.774	243.292
STM0115	2.04099	1.48078	3.41562	4.47525		STM0115	1.76088	3.94543	2.18455
STM0116	3.84611	3.16885	2.6383	2.60024		STM0116	3.50748	2.61927	-0.888211
STM0117	41.2282	40.8986	29.7181	30.3278		STM0117	41.0634	30.0229	-11.0405
STM0118	76.6609	64.5232	30.9896	24.9252		STM0118	70.5921	27.9574	-42.6347
STM04630	3.66707	2.58421	7.17181	12.3211		STM04630	3.12564	9.74644	6.62079
STM0119	655.269	613.15	925.449	1066.31		STM0119	634.209	995.878	361.668
STM0120	375.507	363.96	558.595	556.175		STM0120	369.734	557.385	187.652
STM0121	340.289	400.908	513.502	786.727		STM0121	370.598	650.115	279.516
STM0122	211.462	223.505	451.951	360.242		STM0122	217.483	406.096	188.613
STM0123	130.992	118.123	101.706	91.2189		STM0123	124.558	96.4627	-28.095
STM0124	60.2919	49.4449	49.6403	51.6664		STM0124	54.8684	50.6534	-4.21501
STM0125	68.4826	67.2075	68.1795	63.6076		STM0125	67.845	65.8936	-1.95147
STM0126	81.6584	62.987	55.0548	42.6186		STM0126	72.3227	48.8367	-23.486
STM0127	55.4904	52.4847	43.2734	41.504		STM0127	53.9875	42.3887	-11.5988
STM0128	63.1754	44.6962	35.7911	30.5306		STM0128	53.9358	33.1609	-20.7749
STM0129	137.284	124.39	110.455	114.902		STM0129	130.837	112.678	-18.1591
STM0130	109.636	109.625	95.5282	85.335		STM0130	109.631	90.4316	-19.1991
STM0131	166.745	140.933	165.527	169.006		STM0131	153.839	167.266	13.4273
STM0132	348.675	337.92	294.649	314.524		STM0132	343.298	304.586	-38.7113
STM0133	291.716	268.617	177.411	160.667		STM0133	280.166	169.039	-111.128
STM0134	432.201	464.618	356.842	320.826		STM0134	448.41	338.834	-109.576
STM0135	123.991	134.669	54.2055	45.628		STM0135	129.33	49.9167	-79.413
STM0136	152.333	162.985	88.8811	84.8942		STM0136	157.659	86.8877	-70.7715
STM0137	133.153	146.925	26.9284	29.8854		STM0137	140.039	28.4069	-111.632
STM0137.1N	56.7943	68.792	41.6924	40.1947		STM0137.1N	62.7932	40.9435	-21.8496
STM0138	123.674	134.153	79.9068	69.296		STM0138	128.913	74.6014	-54.3121
STM0139	53.1247	59.0547	28.1143	27.8529		STM0139	56.0897	27.9836	-28.1062
STM0140	52.9742	47.6456	19.5651	11.1599		STM0140	50.3099	15.3625	-34.9474
STM0141	646.364	511.19	99.8624	111.727		STM0141	578.777	105.795	-472.982
STM0142	1.82539	1.3382	0.863072	1.01845		STM0142	1.5818	0.940761	-0.641034
STM0143	1.40241	1.08996	0.595952	0.930761		STM0143	1.24619	0.763356	-0.482829
STM0144	1.66621	0.61505	0.465522	0.77014		STM0144	1.14063	0.617831	-0.522799
STM0145	17.2038	15.4183	10.9939	7.96346		STM0145	16.3111	9.47867	-6.8324
STM0146	121.091	121.676	87.7311	92.672		STM0146	121.383	90.2015	-31.1817
STM0147	28.4903	25.9062	10.4923	11.8656		STM0147	27.1983	11.179	-16.0193
STM0148	346.533	368.286	242.261	196.495		STM0148	357.41	219.378	-138.032
STM0149	420.029	457.303	262.978	250.236		STM0149	438.666	256.607	-182.059
STM0150	36.5133	32.2563	25.7487	34.5413		STM0150	34.3848	30.145	-4.23979
STM0151	43.7427	40.3719	19.7022	18.7964		STM0151	42.0573	19.2493	-22.808
STM0152	250.074	242.066	87.4971	87.9233		STM0152	246.07	87.7102	-158.36
STM0153	137.092	121.145	42.9457	39.9437		STM0153	129.119	41.4447	-87.6742
STM0154	1226.29	1144.44	774.494	782.105		STM0154	1185.37	778.299	-407.068
STM0155	8.23926	6.82005	1.45791	2.53885		STM0155	7.52965	1.99838	-5.53127
STM0156	17.3847	12.8219	8.70101	7.22675		STM0156	15.1033	7.96388	-7.13941
STM0157	4.91205	3.84156	1.57618	2.02046		STM0157	4.37681	1.79832	-2.57849
STM0158	293.918	231.566	239.272	206.338		STM0158	262.742	222.805	-39.9374
STM0159	215.478	242.624	93.9196	106.343		STM0159	229.051	100.131	-128.92
STM0160	655.306	571.468	410.736	528.346		STM0160	613.387	469.541	-143.846
STM0161	8.72222	7.04185	3.58175	4.07424		STM0161	7.88203	3.82799	-4.05404
STM0162	10.1452	8.64326	5.3749	5.44562		STM0162	9.39421	5.41026	-3.98396
STM0163	11.3142	8.83974	8.03761	5.96457		STM0163	10.077	7.00109	-3.0759
STM0164	70.5076	75.3248	56.4169	59.0707		STM0164	72.9162	57.7438	-15.1724
STM0165	53.4647	58.8952	4.56362	4.47925		STM0165	56.18	4.52143	-51.6586
STM0166	66.908	63.778	5.8876	6.47075		STM0166	65.343	6.17917	-59.1638
STM0167	138.039	112.171	47.7249	58.8841		STM0167	125.105	53.3045	-71.8004
STM0168	16.7759	14.983	7.6748	6.72759		STM0168	15.8795	7.2012	-8.67827
STM0169	7.44268	6.76102	9.45649	9.05267		STM0169	7.10185	9.25458	2.15273
STM0170	84.0078	93.3753	17.3296	19.8338		STM0170	88.6915	18.5817	-70.1099
STM0171	185.489	203.972	119.418	122.919		STM0171	194.731	121.168	-73.5621
STM0172	52.2816	56.9772	31.3914	30.4204		STM0172	54.6294	30.9059	-23.7235
STM0173	14.3956	13.6467	9.2049	11.0437		STM0173	14.0212	10.1243	-3.89687
STM0174	7.81343	5.9281	3.82902	5.00686		STM0174	6.87076	4.41794	-2.45282
STM0175	0.787676	0.766228	0.471206	0.802606		STM0175	0.776952	0.636906	-0.140046
STM0176	1.89562	2.05516	1.48293	1.2339		STM0176	1.97539	1.35841	-0.616973
STM0177	1.79153	2.74649	3.61439	3.70784		STM0177	2.26901	3.66112	1.39211
STM0178	17.7156	9.87647	2.77176	3.88002		STM0178	13.796	3.32589	-10.4702
STM0179	37.7705	36.1525	11.3314	11.1225		STM0179	36.9615	11.2269	-25.7346
STM0180	52.6417	57.9793	23.3451	19.5049		STM0180	55.3105	21.425	-33.8855
STM0181	29.0935	32.8415	8.47026	7.29089		STM0181	30.9675	7.88058	-23.0869
STM0182	13.1475	11.5046	2.55912	1.95401		STM0182	12.3261	2.25657	-10.0695
STM0183	23.3632	21.3467	3.52933	3.79627		STM0183	22.355	3.6628	-18.6922
STM0184	139.38	146.712	18.1749	17.0398		STM0184	143.046	17.6074	-125.439
STM0185	28.9901	32.087	8.52054	8.01681		STM0185	30.5385	8.26868	-22.2699
STM0186	2482.57	2270.75	1252.04	1416.44		STM0186	2376.66	1334.24	-1042.42
STM0187	37.475	36.6707	30.4758	28.6305		STM0187	37.0728	29.5532	-7.51966
STM0188	12.4867	9.2507	4.99683	4.78111		STM0188	10.8687	4.88897	-5.97972
STM0189	15.7535	13.0359	6.68817	6.21245		STM0189	14.3947	6.45031	-7.9444
STM0190	54.3155	53.998	25.7579	22.0576		STM0190	54.1567	23.9077	-30.249
STM0191	4.85457	3.93153	27.7934	39.7393		STM0191	4.39305	33.7664	29.3733
STM0192	2.59608	1.59716	4.59369	7.53807		STM0192	2.09662	6.06588	3.96926
STM0193	3.13411	1.83406	3.44111	4.57067		STM0193	2.48408	4.00589	1.52181
STM0194	1.59008	1.14761	1.87488	2.23682		STM0194	1.36885	2.05585	0.687002
STM0195	4.65681	4.0782	2.29897	2.70058		STM0195	4.36751	2.49978	-1.86773
STM0196	1.67691	1.16714	1.13137	0.971615		STM0196	1.42202	1.05149	-0.37053
STM0197	1.54542	0.95776	0.951742	1.0475		STM0197	1.25159	0.99962	-0.25197
STM0198	1.64633	1.78128	1.67819	2.93028		STM0198	1.71381	2.30424	0.590429
STM0199	2.21749	1.47374	2.11552	1.34608		STM0199	1.84562	1.7308	-0.114815
STM0200	1.39275	1.26351	0.488412	1.62558		STM0200	1.32813	1.05699	-0.271133
STM0201	14.7787	11.3564	11.5155	12.9937		STM0201	13.0676	12.2546	-0.812948
STM0202	51.4075	44.6837	20.5782	21.6046		STM0202	48.0456	21.0914	-26.9542
STM0203	28.4255	27.6118	7.8476	6.73053		STM0203	28.0186	7.28907	-20.7296
STM0204.S	61.1556	89.2796	91.7065	97.7853		STM0204.S	75.2176	94.7459	19.5283
STM0205	32.287	27.6136	3.71625	3.44672		STM0205	29.9503	3.58148	-26.3688
STM0206	16.6533	17.8168	5.34596	4.96447		STM0206	17.2351	5.15521	-12.0799
STM0207	38.4976	35.3695	10.9767	8.18982		STM0207	36.9336	9.58328	-27.3503
STM0208	40.0409	37.4007	51.22	55.0788		STM0208	38.7208	53.1494	14.4286
STM0209	75.3708	67.9799	58.2398	47.1761		STM0209	71.6754	52.7079	-18.9674
STM0210	85.8933	47.7372	34.2255	36.7389		STM0210	66.8152	35.4822	-31.333
STM0211	442.833	415.896	423.093	535.556		STM0211	429.365	479.325	49.9599
STM0212	15.5924	16.2824	14.8859	12.7823		STM0212	15.9374	13.8341	-2.10328
STM0213	59.3327	59.0849	46.2755	42.1105		STM0213	59.2088	44.193	-15.0158
STM0214	29.059	27.014	13.8508	14.4207		STM0214	28.0365	14.1357	-13.9008
STM0215	61.4395	67.9336	32.2852	33.4553		STM0215	64.6865	32.8702	-31.8163
STM0216	1891.98	1817.53	167.125	167.476		STM0216	1854.75	167.301	-1687.45
STM0217	1443.53	1391.57	114.088	114.679		STM0217	1417.55	114.384	-1303.17
STM0218	311.187	295.285	41.1394	47.3153		STM0218	303.236	44.2274	-259.009
STM0219	348.863	342.323	138.502	149.679		STM0219	345.593	144.091	-201.503
STM0220	30.0244	32.0572	14.7962	13.8912		STM0220	31.0408	14.3437	-16.6971
STM0221	192.425	206.966	52.5666	47.9724		STM0221	199.696	50.2695	-149.426
STM0222	138.146	156.85	58.3109	68.4227		STM0222	147.498	63.3668	-84.1316
STM0223	217.726	219.606	123.318	121.587		STM0223	218.666	122.452	-96.2138
STM0224	213.169	218.267	108.155	105.991		STM0224	215.718	107.073	-108.645
STM0225	401.469	433.366	188.713	200.285		STM0225	417.417	194.499	-222.918
STM0226	526.964	490.553	186.074	208.018		STM0226	508.759	197.046	-311.713
STM0227	264.586	306.644	86.8512	88.3861		STM0227	285.615	87.6187	-197.996
STM0228	110.893	133.03	44.0974	32.3875		STM0228	121.962	38.2425	-83.7194
STM0229	143.794	145.372	56.9769	57.9057		STM0229	144.583	57.4413	-87.1415
STM0230	35.314	28.1406	11.0702	8.28441		STM0230	31.7273	9.67729	-22.05
STM0231	90.8949	85.1649	28.8665	31.2858		STM0231	88.0299	30.0762	-57.9537
STM0232	88.0452	84.3754	21.3092	19.6046		STM0232	86.2103	20.4569	-65.7534
STM0233	6.18191	5.33932	3.50561	3.54744		STM0233	5.76061	3.52653	-2.23408
STM0234	58.33	62.0817	41.5819	44.6035		STM0234	60.2058	43.0927	-17.1131
STM0235	88.3848	88.7239	92.1904	80.2856		STM0235	88.5543	86.238	-2.31634
STM0236	18.9058	16.7499	9.65125	8.0398		STM0236	17.8278	8.84552	-8.98232
STM0237	40.1821	36.0113	27.7612	18.9142		STM0237	38.0967	23.3377	-14.759
STM0238	782.824	732.733	575.967	688.637		STM0238	757.779	632.302	-125.477
STM0239	18.7237	19.3434	7.68805	6.16696		STM0239	19.0335	6.9275	-12.106
STM0240	47.349	44.7803	29.681	24.9551		STM0240	46.0646	27.3181	-18.7466
STM0241	108.977	94.1856	57.4962	59.2083		STM0241	101.581	58.3523	-43.2291
STM0242	84.3184	96.9782	34.0598	30.262		STM0242	90.6483	32.1609	-58.4874
STM0243	24.3427	26.1731	10.1673	11.47		STM0243	25.2579	10.8187	-14.4392
STM0244	99.4861	113.334	56.8698	52.0453		STM0244	106.41	54.4576	-51.9526
STM0245	176.405	187.133	121.804	130.037		STM0245	181.769	125.92	-55.8484
STM0246	43.0445	44.148	31.1292	36.4148		STM0246	43.5963	33.772	-9.82424
STM0247	6.99397	6.90349	2.78172	2.10991		STM0247	6.94873	2.44582	-4.50291
STM0248	41.1577	47.0279	31.0087	30.2965		STM0248	44.0928	30.6526	-13.4402
STM0255	113.167	105.698	35.4981	38.0623		STM0255	109.432	36.7802	-72.6523
STM0256	10.7723	8.84082	7.46518	7.07847		STM0256	9.80656	7.27183	-2.53473
STM0257	8.01054	9.41811	6.94145	7.25906		STM0257	8.71432	7.10025	-1.61407
STM0258	36.0684	25.916	21.354	20.586		STM0258	30.9922	20.97	-10.0222
STM0259	20.0064	17.8643	8.10132	7.34119		STM0259	18.9353	7.72125	-11.2141
STM0260	78.5887	72.6718	20.8409	18.3626		STM0260	75.6303	19.6018	-56.0285
STM0261	29.5658	31.5335	17.4941	16.917		STM0261	30.5496	17.2056	-13.3441
STM0262	7.04069	6.32505	3.68087	2.73531		STM0262	6.68287	3.20809	-3.47478
STM0263	63.8653	70.0789	35.6126	31.4049		STM0263	66.9721	33.5088	-33.4633
STM0264	97.9486	107.064	52.7887	56.752		STM0264	102.506	54.7703	-47.7361
STM0266	3.19526	1.70634	0.953096	0.732312		STM0266	2.4508	0.842704	-1.6081
STM0267	1.71108	0.711999	0.401568	0.121673		STM0267	1.21154	0.261621	-0.949916
STM0268	2.13192	1.89649	0.947383	0.703279		STM0268	2.01421	0.825331	-1.18888
STM0269	3.89267	4.2428	1.21808	0.775054		STM0269	4.06773	0.996568	-3.07116
STM0270	8.68065	5.43761	1.63353	1.0394		STM0270	7.05913	1.33646	-5.72266
STM0271	30.3043	20.5279	4.19853	4.39851		STM0271	25.4161	4.29852	-21.1176
STM0272	2.62664	1.76287	0.992456	1.04952		STM0272	2.19475	1.02099	-1.17377
STM0273	4.96707	4.18277	2.30942	2.14589		STM0273	4.57492	2.22766	-2.34726
STM0274	5.91394	4.57355	1.93492	2.3992		STM0274	5.24374	2.16706	-3.07669
STM0274A	7.09387	6.66545	18.9851	26.3902		STM0274A	6.87966	22.6876	15.808
STM0275.s	2.73361	2.07667	3.27597	4.63215		STM0275.s	2.40514	3.95406	1.54892
STM0276	0.635654	0.497721	0.911657	0.632813		STM0276	0.566688	0.772235	0.205547
STM0277	4.76741	4.57904	8.90938	12.9727		STM0277	4.67322	10.941	6.2678
STM0278	2.55669	2.79185	2.86498	3.71471		STM0278	2.67427	3.28984	0.615576
STM0279	1.64211	1.14476	1.65756	1.26563		STM0279	1.39343	1.46159	0.0681596
STM0280	1.84997	1.11426	2.04095	3.54174		STM0280	1.48212	2.79135	1.30923
STM0281	0.911636	0.503871	0.699182	0.747404		STM0281	0.707753	0.723293	0.0155397
STM0282	1.73244	1.62782	1.35528	1.08253		STM0282	1.68013	1.2189	-0.461229
STM0283	2.42659	1.44003	1.3488	2.03431		STM0283	1.93331	1.69155	-0.241756
STM0284	5.37913	4.08885	3.49883	5.77628		STM0284	4.73399	4.63756	-0.0964366
STM0285	1.97497	1.29216	0.905204	1.00117		STM0285	1.63357	0.953186	-0.680382
STM0286	3.78508	2.38079	1.24804	0.996538		STM0286	3.08293	1.12229	-1.96064
STM0287	3.58549	3.60537	6.49556	5.32288		STM0287	3.59543	5.90922	2.31379
STM0288	7.63457	5.10422	5.81933	7.21068		STM0288	6.36939	6.515	0.145608
STM0289	3.10303	2.8242	2.87576	3.03535		STM0289	2.96362	2.95555	-0.00806493
STM0290	3.60603	2.45922	2.54798	3.1267		STM0290	3.03263	2.83734	-0.195287
STM0291	12.2722	12.16	7.75645	7.82024		STM0291	12.2161	7.78835	-4.42776
STM0292	36.7297	34.6058	26.3258	26.3085		STM0292	35.6677	26.3172	-9.35056
STM0293	41.5857	41.7521	17.5628	20.7868		STM0293	41.6689	19.1748	-22.4941
STM0294	5.95075	8.55479	1.58278	1.95497		STM0294	7.25277	1.76887	-5.4839
STM0294.1N	0.815803	0.383267	0.717971	0.710637		STM0294.1N	0.599535	0.714304	0.114769
STM04655	0.238643	0.448462	0	0.475154		STM04655	0.343553	0.237577	-0.105976
STM0295	12.2865	9.70403	2.71632	6.91348		STM0295	10.9952	4.8149	-6.18034
STM0296	2.06858	0.647885	2.00353	2.84384		STM0296	1.35823	2.42369	1.06545
STM0298	0.683708	0.550644	0.916902	1.3613		STM0298	0.617176	1.1391	0.521928
STM0299	16.3635	12.7502	37.2324	47.9772		STM0299	14.5569	42.6048	28.0479
STM0300	5.49992	5.52755	6.7806	6.65358		STM0300	5.51374	6.71709	1.20335
STM0301	16.6514	16.4586	14.1737	14.9858		STM0301	16.555	14.5797	-1.97526
STM0302	17.7179	16.8025	10.6851	12.5054		STM0302	17.2602	11.5952	-5.66491
STM0303	7.24698	7.90669	10.6123	11.2393		STM0303	7.57683	10.9258	3.34894
STM04665	4.04005	9.64405	16.913	14.1313		STM04665	6.84205	15.5221	8.68009
STM0304	15.5009	13.1857	204.052	238.268		STM0304	14.3433	221.16	206.816
STM0305	4.29701	2.4746	29.603	27.5987		STM0305	3.3858	28.6009	25.2151
STM0306	9.17656	10.4052	39.4292	41.9686		STM0306	9.79088	40.6989	30.908
STM0307	44.2979	35.7458	20.5805	20.0921		STM0307	40.0219	20.3363	-19.6856
STM0308	37.6685	28.4056	17.0762	14.5513		STM0308	33.037	15.8138	-17.2233
STM0309	22.6364	18.0921	111.071	108.069		STM0309	20.3642	109.57	89.206
STM0310	296.736	307.543	183.856	192.23		STM0310	302.14	188.043	-114.097
STM0311	61.2676	65.4328	55.0821	56.5066		STM0311	63.3502	55.7943	-7.55587
STM0312	313.975	329.965	42.7337	50.8521		STM0312	321.97	46.7929	-275.177
STM0313	32.4353	31.8589	31.4342	27.7821		STM0313	32.1471	29.6081	-2.53897
STM0314	0.512511	0.983183	0.785161	1.10548		STM0314	0.747847	0.945319	0.197472
STM04675	0	0	0	0		STM04675	0	0	0
STM0315	2.98557	3.72755	2.23961	2.8908		STM0315	3.35656	2.5652	-0.791356
STM0316	126.684	114.016	112.521	89.2031		STM0316	120.35	100.862	-19.4876
STM0317	284.5	362.436	23.144	22.5953		STM0317	323.468	22.8696	-300.598
STM0318	72.9484	71.5436	36.4902	35.8584		STM0318	72.246	36.1743	-36.0717
STM0319	231.156	211.281	143.691	132.329		STM0319	221.219	138.01	-83.2088
STM0320	4.03483	3.16291	3.67948	5.25627		STM0320	3.59887	4.46787	0.869004
STM0321	78.5729	71.2094	29.3174	26.4089		STM0321	74.8912	27.8631	-47.028
STM0322	45.2761	45.9075	19.4798	17.4083		STM0322	45.5918	18.4441	-27.1478
STM0325	2.03164	1.64864	1.56526	1.40966		STM0325	1.84014	1.48746	-0.352678
STM0326	0.563736	0.397268	0.66151	0.806748		STM0326	0.480502	0.734129	0.253627
STM0327	2159.11	1885.33	2173.59	2504.52		STM0327	2022.22	2339.06	316.835
STM0328.s	28.5898	28.0444	18.1229	19.4693		STM0328.s	28.3171	18.7961	-9.521
STM0329	4.41725	5.44949	7.20132	6.93195		STM0329	4.93337	7.06663	2.13327
STM0330	16.7405	16.595	25.91	24.9587		STM0330	16.6678	25.4344	8.76658
STM0331	16.176	14.3081	13.9852	12.8552		STM0331	15.242	13.4202	-1.82183
STM0332	16.4658	17.757	13.6548	12.7732		STM0332	17.1114	13.214	-3.89742
STM0333	15.2976	12.8558	8.03739	8.67013		STM0333	14.0767	8.35376	-5.72293
STM0334	26.1453	23.9837	334.286	483.121		STM0334	25.0645	408.703	383.639
STM0335	2.2487	2.36147	2.43176	2.23865		STM0335	2.30509	2.3352	0.0301159
STM0336	8.86812	8.51636	6.27432	6.29679		STM0336	8.69224	6.28556	-2.40668
STM0337	4.53179	4.01965	1.8435	2.52646		STM0337	4.27572	2.18498	-2.09074
STM0338	2.96609	1.88683	1.49165	1.54061		STM0338	2.42646	1.51613	-0.910326
STM0339	0.94152	0.305055	0.507961	0.646422		STM0339	0.623287	0.577192	-0.0460957
STM0340	0.474352	0.490276	0.556624	0.377786		STM0340	0.482314	0.467205	-0.0151094
STM0341	23.601	26.8539	90.2659	92.8235		STM0341	25.2274	91.5447	66.3173
STM0342	7.19353	6.49913	18.7581	21.2087		STM0342	6.84633	19.9834	13.1371
STM0343	11.4225	10.0485	16.5661	22.4258		STM0343	10.7355	19.496	8.76044
STM0344	47.6624	42.1864	40.6211	42.0777		STM0344	44.9244	41.3494	-3.57499
STM0345	21.0966	21.0584	23.9119	29.3299		STM0345	21.0775	26.6209	5.54342
STM0346	4.08501	4.15817	2.77719	4.40565		STM0346	4.12159	3.59142	-0.530168
STM0347	2.92771	3.00765	2.77893	2.95348		STM0347	2.96768	2.8662	-0.101472
STM0348	1.97288	1.85373	1.23469	3.5353		STM0348	1.9133	2.385	0.471696
STM0349	26.7211	17.6941	27.367	34.5304		STM0349	22.2076	30.9487	8.74109
STM0350.S	0.854306	0.447667	0.295602	0.441599		STM0350.S	0.650986	0.368601	-0.282386
STM0351	0.831235	0.467226	0.342552	0.265988		STM0351	0.64923	0.30427	-0.34496
STM0352.S	0.480174	0.206789	0.328682	0.318685		STM0352.S	0.343482	0.323684	-0.0197977
STM0353	2.29417	1.20404	0.719502	0.709867		STM0353	1.74911	0.714684	-1.03442
STM0354	3.78387	3.13708	1.34946	1.6065		STM0354	3.46048	1.47798	-1.9825
STM0355	11.2571	13.8547	5.95359	10.4176		STM0355	12.5559	8.18558	-4.37033
STM0356	6.97334	5.54139	4.25294	3.59539		STM0356	6.25736	3.92417	-2.3332
STM0357	52.09	50.3334	13.757	15.0214		STM0357	51.2117	14.3892	-36.8225
STM0358.S	44.9128	38.4106	13.1284	17.0455		STM0358.S	41.6617	15.087	-26.5747
STM0359	55.4688	56.2228	90.8858	70.8741		STM0359	55.8458	80.8799	25.0341
STM0360	4.68093	4.35008	5.49279	4.91512		STM0360	4.51551	5.20395	0.688446
STM0361	5.10131	3.45927	3.91542	4.1203		STM0361	4.28029	4.01786	-0.262427
STM0362	1.0522	0.741492	1.1318	0.523749		STM0362	0.896846	0.827775	-0.0690708
STM0363	5.9566	4.16352	11.1381	15.4758		STM0363	5.06006	13.3069	8.24687
STM0364	7.49514	6.03944	4.69423	5.20189		STM0364	6.76729	4.94806	-1.81923
STM0365	26.1609	18.9944	59.3808	45.932		STM0365	22.5776	52.6564	30.0788
STM0366	814.375	822.971	564.884	664.344		STM0366	818.673	614.614	-204.059
STM0367	1.74677	1.82058	8.49748	7.81804		STM0367	1.78368	8.15776	6.37408
STM0368	108.017	111.993	871.727	744.909		STM0368	110.005	808.318	698.314
STM0369	169.865	189.952	892.534	894.374		STM0369	179.909	893.454	713.545
STM0370	86.7034	85.777	279.945	203.397		STM0370	86.2402	241.671	155.43
STM0371	156.674	161.211	410.857	359.115		STM0371	158.942	384.986	226.044
STM0372	98.4932	102.222	68.9152	60.8974		STM0372	100.358	64.9063	-35.4514
STM0373	10.5562	9.31623	9.09203	8.71367		STM0373	9.93624	8.90285	-1.03339
STM0374	10.9905	11.0076	57.2554	70.2971		STM0374	10.999	63.7762	52.7772
STM0375	14.8826	13.7092	6.93981	5.92228		STM0375	14.2959	6.43105	-7.86488
STM0376	25.9728	23.7918	19.6385	19.25		STM0376	24.8823	19.4442	-5.43809
STM0377	31.5137	28.1757	26.9209	27.9359		STM0377	29.8447	27.4284	-2.41632
STM0378	8.5471	8.28189	14.1388	10.193		STM0378	8.4145	12.1659	3.75139
STM0379	226.494	203.829	187.486	191.397		STM0379	215.161	189.442	-25.7198
STM0380	172.816	186.625	97.3652	94.5371		STM0380	179.721	95.9512	-83.7696
STM0381	14.5504	8.50392	9.69435	9.77244		STM0381	11.5272	9.7334	-1.79378
STM0382	1.9506	1.8515	0.622831	0.951124		STM0382	1.90105	0.786978	-1.11407
STM0383	1320.66	1339.5	1777.48	2037.52		STM0383	1330.08	1907.5	577.423
STM0384	36.4247	33.0255	17.6428	17.7921		STM0384	34.7251	17.7174	-17.0077
STM0385	22.1911	20.5648	7.79496	8.68517		STM0385	21.378	8.24007	-13.1379
STM0386	118.115	106.866	58.6812	51.5104		STM0386	112.49	55.0958	-57.3944
STM0387	35.8317	21.1091	7.02996	8.26674		STM0387	28.4704	7.64835	-20.8221
STM0388	77.5961	63.632	21.5338	14.3741		STM0388	70.614	17.954	-52.6601
STM0389	731.36	683.085	292.527	347.608		STM0389	707.222	320.068	-387.155
STM0390	59.5455	56.8831	35.4691	36.2711		STM0390	58.2143	35.8701	-22.3442
STM0391	85.2371	88.5685	75.1977	64.0571		STM0391	86.9028	69.6274	-17.2754
STM0392	94.5249	96.7553	24.8026	21.5229		STM0392	95.6401	23.1627	-72.4774
STM0393	16.0424	14.416	12.8025	13.3982		STM0393	15.2292	13.1004	-2.12881
STM0394	82.3992	52.0733	43.2421	37.6633		STM0394	67.2363	40.4527	-26.7836
STM0395	17.2939	13.9141	8.04121	8.15368		STM0395	15.604	8.09744	-7.50656
STM0396	17.5519	16.85	5.57074	5.27198		STM0396	17.2009	5.42136	-11.7796
STM0397	69.2646	68.7123	53.0269	54.2149		STM0397	68.9885	53.6209	-15.3676
STM0398	20.0112	21.1923	13.5054	11.5687		STM0398	20.6017	12.537	-8.06471
STM0399	23.8223	20.4841	8.10694	7.36133		STM0399	22.1532	7.73413	-14.419
STM0400	25.2146	29.1377	5.6162	4.7589		STM0400	27.1761	5.18755	-21.9886
STM0401	13.6744	12.1109	11.1274	8.71513		STM0401	12.8927	9.92124	-2.97142
STM0402	1180.23	1257.32	523.358	479.451		STM0402	1218.78	501.405	-717.374
STM0403	116.958	108.752	45.2211	29.1413		STM0403	112.855	37.1812	-75.6739
STM0404	35.52	31.962	1.46154	1.70115		STM0404	33.741	1.58135	-32.1597
STM0405	241.009	247.136	90.0742	102.965		STM0405	244.073	96.5198	-147.553
STM0406	533.391	534.264	222.534	209.514		STM0406	533.828	216.024	-317.803
STM0407	130.552	138.809	47.6325	46.2308		STM0407	134.68	46.9317	-87.7488
STM0408	74.2856	68.5739	40.1808	38.4998		STM0408	71.4297	39.3403	-32.0894
STM0409	45.4205	42.7461	30.8478	28.4245		STM0409	44.0833	29.6362	-14.4471
STM0410	20.5604	18.0353	9.72927	11.594		STM0410	19.2978	10.6617	-8.63618
STM0411	386.865	323.201	212.34	206.403		STM0411	355.033	209.371	-145.662
STM0412	8.15832	5.29738	3.3727	5.01838		STM0412	6.72785	4.19554	-2.53231
STM0413	69.2464	76.7269	73.3018	88.5887		STM0413	72.9867	80.9453	7.95862
STM0414	14.0493	14.7513	27.3292	26.4712		STM0414	14.4003	26.9002	12.4999
STM0415	90.4577	79.7335	52.5201	54.1355		STM0415	85.0956	53.3278	-31.7678
STM0416	42.5667	42.6556	32.6989	28.6369		STM0416	42.6111	30.6679	-11.9433
STM0417	76.0277	84.9916	38.5349	25.0109		STM0417	80.5096	31.7729	-48.7368
STM0418	50.5396	62.2613	30.9461	24.9084		STM0418	56.4005	27.9272	-28.4732
STM0419	37.7252	26.3159	6.14024	5.95348		STM0419	32.0205	6.04686	-25.9737
STM0420	8.77359	11.5505	2.55928	2.76342		STM0420	10.1621	2.66135	-7.50072
STM0421	59.6959	50.8763	41.0675	36.0855		STM0421	55.2861	38.5765	-16.7096
STM0422	51.7202	58.5727	24.378	22.0286		STM0422	55.1464	23.2033	-31.9431
STM0423	80.1354	70.6186	29.9615	23.7219		STM0423	75.377	26.8417	-48.5353
STM0424	125.526	107.295	40.0448	32.7856		STM0424	116.41	36.4152	-79.9953
STM0425	63.4432	73.6562	9.70116	8.7077		STM0425	68.5497	9.20443	-59.3453
STM0426	4.69767	3.51375	2.22431	1.84606		STM0426	4.10571	2.03519	-2.07053
STM0427	2.02406	0.669656	0.646744	0.227044		STM0427	1.34686	0.436894	-0.909964
STM0428	3.75262	1.68099	1.39955	1.49868		STM0428	2.7168	1.44912	-1.26769
STM0429	2.13493	1.32982	0.938281	0.883589		STM0429	1.73237	0.910935	-0.82144
STM0430	20.975	15.6564	4.93877	3.74352		STM0430	18.3157	4.34114	-13.9746
STM0431	1.09708	1.05144	0.926897	0.458715		STM0431	1.07426	0.692806	-0.381456
STM0432	1.09076	0.483975	0.521458	0.573107		STM0432	0.787369	0.547283	-0.240086
STM0433	15.9305	18.5802	12.3955	12.1177		STM0433	17.2553	12.2566	-4.99872
STM0434	48.6036	51.8683	59.3625	54.7418		STM0434	50.236	57.0521	6.81618
STM0435	201.752	206.85	53.8768	49.7313		STM0435	204.301	51.8041	-152.497
STM0436.S	21.3718	21.6347	14.6549	14.2718		STM0436.S	21.5033	14.4633	-7.03992
STM0437	12.1675	12.8451	12.4893	15.1848		STM0437	12.5063	13.837	1.33071
STM0438	18.5562	19.7779	29.9125	34.8566		STM0438	19.1671	32.3846	13.2175
STM0439	3187.83	3111.78	2096.92	2264.75		STM0439	3149.8	2180.84	-968.965
STM0440	2815.95	2382.25	1493.24	1791.35		STM0440	2599.1	1642.3	-956.805
STM0441	1169.61	934.461	548	540.457		STM0441	1052.03	544.228	-507.806
STM0442	688.15	553.22	456.71	455.834		STM0442	620.685	456.272	-164.413
STM0443	1850.88	1767.49	2205.57	2127.6		STM0443	1809.18	2166.58	357.4
STM0444	15.7837	17.0254	5.6598	6.24975		STM0444	16.4046	5.95478	-10.4498
STM0445	78.6172	93.773	37.106	34.2631		STM0445	86.1951	35.6845	-50.5106
STM0446	261	240.872	265.776	237.389		STM0446	250.936	251.582	0.646039
STM0447	877.639	927.142	142.944	135.431		STM0447	902.391	139.187	-763.204
STM0448	443.081	407.697	252.547	227.444		STM0448	425.389	239.995	-185.394
STM0449	298.488	296.61	131.989	118.447		STM0449	297.549	125.218	-172.331
STM0450	97.0306	103.036	67.3466	66.1268		STM0450	100.033	66.7367	-33.2967
STM0451	1939.92	2088.14	2079.36	2304.19		STM0451	2014.03	2191.77	177.746
STM0452	147.754	164.84	55.3	47.6953		STM0452	156.297	51.4976	-104.799
STM0453	42.1784	34.427	23.1082	28.8415		STM0453	38.3027	25.9749	-12.3279
STM0454	20.9658	22.6204	30.6815	28.5757		STM0454	21.7931	29.6286	7.83549
STM0455	24.1144	25.5492	10.3839	8.40588		STM0455	24.8318	9.39488	-15.4369
STM0456	6.86605	4.37115	3.43103	2.65045		STM0456	5.6186	3.04074	-2.57786
STM0457	42.5991	29.8009	10.7712	11.2232		STM0457	36.2	10.9972	-25.2028
STM0458	7.37898	5.76699	14.4403	10.8931		STM0458	6.57299	12.6667	6.09373
STM0459	127.486	100.901	45.7579	45.022		STM0459	114.193	45.3899	-68.8032
STM0460	34.1721	28.9795	8.05654	8.30099		STM0460	31.5758	8.17876	-23.397
STM0461	13.3841	9.4005	3.80358	3.12496		STM0461	11.3923	3.46427	-7.92804
STM0462	3.59199	3.52507	0.749331	2.22503		STM0462	3.55853	1.48718	-2.07135
STM0463	7.87195	5.18285	4.38824	4.15107		STM0463	6.5274	4.26966	-2.25775
STM0464	33.4968	32.7596	25.5352	18.5041		STM0464	33.1282	22.0196	-11.1085
STM0465	81.3526	71.0124	197.563	155.697		STM0465	76.1825	176.63	100.448
STM0466	173.24	82.6644	61.0708	70.6216		STM0466	127.952	65.8462	-62.1058
STM0468	39.2074	35.2467	33.3361	37.1297		STM0468	37.2271	35.2329	-1.99414
STM0469	41.1648	34.3698	29.4695	33.8065		STM0469	37.7673	31.638	-6.12928
STM0470	177.89	174.476	198.41	177.346		STM0470	176.183	187.878	11.6945
STM0471	180.744	170.756	91.0161	83.9884		STM0471	175.75	87.5023	-88.2479
STM0472	195.818	181.225	144.043	109.773		STM0472	188.521	126.908	-61.6137
STM0473	863.708	730.558	659.481	710.869		STM0473	797.133	685.175	-111.958
STM0474	923.309	778.612	645.307	776.459		STM0474	850.96	710.883	-140.077
STM0475	99.6404	89.2181	70.59	68.2059		STM0475	94.4293	69.3979	-25.0313
STM0476	187.088	198.147	103.703	96.3661		STM0476	192.617	100.034	-92.5831
STM0477	48.5543	41.9549	42.5632	49.3657		STM0477	45.2546	45.9645	0.709861
STM0478	33.3046	34.5355	11.6063	12.5308		STM0478	33.9201	12.0685	-21.8516
STM0479	68.9494	57.7477	47.4668	40.582		STM0479	63.3485	44.0244	-19.3242
STM0480	143.364	146.77	69.6961	96.6338		STM0480	145.067	83.165	-61.9021
STM0481	66.1737	57.5199	37.3034	45.6458		STM0481	61.8468	41.4746	-20.3722
STM0482	14.6349	11.2388	15.3017	19.1924		STM0482	12.9368	17.2471	4.31023
STM0483	60.3331	61.2298	6.08428	4.44405		STM0483	60.7815	5.26417	-55.5173
STM0484	90.1556	78.5676	28.8393	29.9952		STM0484	84.3616	29.4172	-54.9444
STM0485	742.891	738.585	251.01	197.317		STM0485	740.738	224.164	-516.574
STM0486	48.1254	32.489	10.6962	8.81252		STM0486	40.3072	9.75438	-30.5528
STM0487.S	262.898	257.217	58.3727	62.6353		STM0487.S	260.058	60.504	-199.554
STM0488	500.371	550.877	43.9655	42.146		STM0488	525.624	43.0558	-482.568
STM0489	23.0218	22.9641	10.5007	10.3879		STM0489	22.9929	10.4443	-12.5486
STM0490	8.15085	7.1873	9.33889	9.36279		STM0490	7.66907	9.35084	1.68177
STM0491	85.5164	91.5042	8.27585	8.34829		STM0491	88.5103	8.31207	-80.1982
STM0492	23.2053	20.8686	89.2983	89.3345		STM0492	22.037	89.3164	67.2795
STM0493	14.6949	10.7082	3.30656	3.36236		STM0493	12.7015	3.33446	-9.36708
STM0494	49.3563	43.8534	42.5512	40.1562		STM0494	46.6049	41.3537	-5.25113
STM0495	21.9668	23.2139	12.5207	11.6027		STM0495	22.5904	12.0617	-10.5287
STM0496	23.7069	18.4558	11.3362	8.9276		STM0496	21.0814	10.1319	-10.9495
STM0497	36.8473	32.8071	48.0732	49.9356		STM0497	34.8272	49.0044	14.1772
STM0498	8.7762	6.30434	6.12732	4.91337		STM0498	7.54027	5.52035	-2.01992
STM0499	114.044	104.083	57.4266	62.5595		STM0499	109.063	59.9931	-49.0702
STM0500	23.3776	12.1135	8.78547	5.47603		STM0500	17.7455	7.13075	-10.6148
STM0501	47.7619	49.1575	37.1554	32.6183		STM0501	48.4597	34.8868	-13.5728
STM0502	15.052	17.6009	13.013	15.0946		STM0502	16.3264	14.0538	-2.27262
STM0503	6.52335	6.60546	4.90499	4.44506		STM0503	6.56441	4.67502	-1.88938
STM0504	80.1578	84.0063	30.803	29.4495		STM0504	82.082	30.1262	-51.9558
STM0505	70.0864	67.7517	23.6267	21.0022		STM0505	68.919	22.3145	-46.6046
STM0506	95.7428	82.8899	37.4014	39.4126		STM0506	89.3163	38.407	-50.9093
STM0507	15.4565	12.8866	7.29462	7.22412		STM0507	14.1715	7.25937	-6.91216
STM0508	9.2261	7.45545	4.86014	3.56486		STM0508	8.34077	4.2125	-4.12827
STM0509	6.69917	5.27222	3.555	2.61247		STM0509	5.9857	3.08374	-2.90196
STM0510	11.3078	9.70703	7.57236	8.0451		STM0510	10.5074	7.80873	-2.69868
STM0511	7.46106	7.70702	4.32142	3.83289		STM0511	7.58404	4.07716	-3.50688
STM0512	2.23528	2.02909	0.948416	0.905202		STM0512	2.13218	0.926809	-1.20538
STM0513	69.7993	64.3155	42.4155	50.1657		STM0513	67.0574	46.2906	-20.7668
STM0514	4.79842	3.49295	1.89751	2.30974		STM0514	4.14568	2.10363	-2.04206
STM0515	30.0289	28.6163	19.6944	21.5051		STM0515	29.3226	20.5997	-8.7229
STM0516	50.3553	50.3649	28.9506	25.6487		STM0516	50.3601	27.2997	-23.0605
STM0517	2.89856	2.18383	1.03449	1.06382		STM0517	2.54119	1.04915	-1.49204
STM0518	2.86175	2.77856	2.41285	1.58276		STM0518	2.82015	1.9978	-0.82235
STM0519	0.892468	0.78616	0.981804	1.61037		STM0519	0.839314	1.29609	0.456773
STM0520	2.25885	1.54194	2.61287	3.36352		STM0520	1.9004	2.9882	1.0878
STM0521	1.23608	0.739092	2.10977	1.90177		STM0521	0.987586	2.00577	1.01818
STM0522	1.79331	0.980059	1.30269	1.73065		STM0522	1.38669	1.51667	0.129982
STM0523	6.91102	6.26174	7.99933	7.51199		STM0523	6.58638	7.75566	1.16928
STM0524	4.0556	4.05428	2.9119	3.22629		STM0524	4.05494	3.0691	-0.985844
STM0525	4.06149	3.14392	3.12789	3.66624		STM0525	3.60271	3.39706	-0.205644
STM0526	44.1296	45.3011	67.0297	66.1331		STM0526	44.7153	66.5814	21.866
STM0527	4.56337	3.95795	15.7899	12.9494		STM0527	4.26066	14.3697	10.109
STM0528	3.81567	3.73734	18.6154	18.8089		STM0528	3.7765	18.7121	14.9356
STM0529	1.18893	0.713349	4.77374	4.03572		STM0529	0.951142	4.40473	3.45359
STM0530	1.33806	0.987839	1.88416	1.38917		STM0530	1.16295	1.63666	0.473712
STM0531	1.27757	1.6863	3.73599	2.90712		STM0531	1.48194	3.32155	1.83961
STM0532	2.93122	1.77607	2.33593	3.65446		STM0532	2.35364	2.9952	0.641554
STM0533	7.67827	7.74819	2.36357	2.26153		STM0533	7.71323	2.31255	-5.40068
STM0534	12.6538	12.267	3.29966	3.69919		STM0534	12.4604	3.49942	-8.961
STM0535	9.51351	11.7142	1.93447	1.5728		STM0535	10.6139	1.75364	-8.86024
STM0536	362.33	381.218	132.243	130.106		STM0536	371.774	131.174	-240.599
STM0537	173.293	207.792	70.5797	70.238		STM0537	190.542	70.4088	-120.134
STM0538	4.83253	4.37251	5.74068	8.1964		STM0538	4.60252	6.96854	2.36602
STM0539	24.5171	21.4149	31.609	39.8695		STM0539	22.966	35.7393	12.7732
STM0540	2.84115	3.5886	7.65162	6.58427		STM0540	3.21488	7.11794	3.90307
STM0541	38.9571	25.3313	7.8398	8.85263		STM0541	32.1442	8.34621	-23.798
STM0542	94.7726	85.619	29.8419	23.5802		STM0542	90.1958	26.7111	-63.4847
STM0543	12.3246	11.1102	3.52215	4.66332		STM0543	11.7174	4.09273	-7.62468
STM0544	2.0046	1.43508	0.709418	0.0475154		STM0544	1.71984	0.378467	-1.34138
STM0545	2.65991	1.99266	1.4622	1.71764		STM0545	2.32629	1.58992	-0.736367
STM0546	1.93204	1.23004	0.868715	0.93474		STM0546	1.58104	0.901728	-0.679312
STM0547	9.22074	8.36904	5.58938	7.73772		STM0547	8.79489	6.66355	-2.13134
STM0548	1.82232	1.38832	1.27147	1.22579		STM0548	1.60532	1.24863	-0.35669
STM0549	14.547	15.8659	2.51167	2.20979		STM0549	15.2065	2.36073	-12.8457
STM0550	1.06469	0.225895	0.886634	0.752209		STM0550	0.645292	0.819421	0.174129
STM0551	3.96075	3.22535	1.85908	2.6287		STM0551	3.59305	2.24389	-1.34916
STM0552	4.68882	3.92936	4.16371	6.01355		STM0552	4.30909	5.08863	0.779539
STM0554	11.9049	11.9627	20.0491	20.082		STM0554	11.9338	20.0655	8.13173
STM0555	9.57349	7.66008	9.91743	9.75408		STM0555	8.61679	9.83576	1.21897
STM0557	18.9921	18.279	1.53541	2.42805		STM0557	18.6356	1.98173	-16.6538
STM0558	21.171	28.7115	1.17563	1.07613		STM0558	24.9413	1.12588	-23.8154
STM0559	42.2421	47.5184	1.38411	1.68801		STM0559	44.8803	1.53606	-43.3442
STM0560	13.1605	10.1576	9.10037	14.7394		STM0560	11.659	11.9199	0.260855
STM0561	1.23568	0.387018	0.966663	1.96825		STM0561	0.811349	1.46746	0.656108
STM0563	2.98689	1.18737	1.30312	1.14367		STM0563	2.08713	1.22339	-0.863736
STM0564	6.77956	4.39437	3.78626	5.12511		STM0564	5.58697	4.45569	-1.13128
STM0565	1.84695	2.42957	1.6375	2.69675		STM0565	2.13826	2.16712	0.0288668
STM0566	1.13029	0.679701	1.41475	1.53033		STM0566	0.904997	1.47254	0.567543
STM0567	170.501	181.472	62.7141	57.275		STM0567	175.987	59.9945	-115.992
STM0568	11.4194	10.7459	2.95984	2.2771		STM0568	11.0827	2.61847	-8.46421
STM0569	16.2753	19.1019	23.2892	25.2937		STM0569	17.6886	24.2915	6.60286
STM0570	15.2476	11.9277	16.3752	14.3761		STM0570	13.5876	15.3757	1.78803
STM0571	16.1029	16.1932	13.6779	14.7931		STM0571	16.148	14.2355	-1.91251
STM0572	1.13521	1.43766	0.849454	0.638772		STM0572	1.28644	0.744113	-0.542322
STM0573	1.81465	1.22414	0.564194	0.393733		STM0573	1.5194	0.478964	-1.04043
STM0574	3.47513	3.91292	1.46039	1.88706		STM0574	3.69402	1.67372	-2.0203
STM0575	1.13244	0.970163	0.416894	0.862113		STM0575	1.0513	0.639503	-0.411798
STM0576	0.713102	1.13391	0.557855	0.764524		STM0576	0.923505	0.661189	-0.262316
STM0577	1.61635	1.13905	0.722547	0.632156		STM0577	1.3777	0.677351	-0.700347
STM0578	450.916	395.93	186.117	184.055		STM0578	423.423	185.086	-238.337
STM0579	44.85	45.2001	20.3724	19.8042		STM0579	45.0251	20.0883	-24.9367
STM0580	24.7119	21.5056	10.1246	8.94991		STM0580	23.1087	9.53727	-13.5715
STM0581	15.0109	10.6154	7.41658	10.1461		STM0581	12.8132	8.78133	-4.03183
STM0582	3.35652	5.65511	3.25959	2.53494		STM0582	4.50581	2.89727	-1.60855
STM0583	31.2395	31.3247	19.0397	18.8452		STM0583	31.2821	18.9424	-12.3397
STM0584	1.90551	0.729435	0.469284	0.281036		STM0584	1.31747	0.37516	-0.942312
STM0585	4.09056	2.7496	3.15079	4.57349		STM0585	3.42008	3.86214	0.442055
STM0586	2.28308	1.39904	3.30804	6.42333		STM0586	1.84106	4.86569	3.02463
STM0587	0.544668	0.383831	1.06522	0.677792		STM0587	0.46425	0.871509	0.407259
STM0588	1.32156	0.980924	1.17547	1.32767		STM0588	1.15124	1.25157	0.100327
STM0589	56.6157	66.9505	5.17633	6.26958		STM0589	61.7831	5.72295	-56.0602
STM0590	1.33429	0.903838	1.38365	3.18181		STM0590	1.11906	2.28273	1.16366
STM0591	0.541195	0.323598	0.731281	0.710206		STM0591	0.432397	0.720743	0.288346
STM0592	0.531037	0	0.62314	0.384483		STM0592	0.265519	0.503811	0.238293
STM0593	0.967743	0.672881	1.45355	1.69561		STM0593	0.820312	1.57458	0.754271
STM0594	0.943272	0.526993	1.71515	1.62431		STM0594	0.735132	1.66973	0.934601
STM0595	1.39671	0.94567	0.562386	0.531649		STM0595	1.17119	0.547017	-0.624172
STM0596	1.40787	1.1836	0.695601	0.781935		STM0596	1.29574	0.738768	-0.556969
STM0597	3.11888	1.93576	1.25352	2.50674		STM0597	2.52732	1.88013	-0.647192
STM0598	2.91401	1.72281	0.768408	1.14084		STM0598	2.31841	0.954624	-1.36379
STM0599	18.3285	14.1825	8.08695	8.71288		STM0599	16.2555	8.39992	-7.85554
STM0600	293.896	226.989	670.361	690.878		STM0600	260.442	680.619	420.177
STM0601	54.9969	41.4572	146.937	124.041		STM0601	48.227	135.489	87.2616
STM0602	4.16226	3.15799	2.36808	2.85846		STM0602	3.66013	2.61327	-1.04686
STM0603	5.26668	3.65767	2.0519	1.86515		STM0603	4.46217	1.95852	-2.50365
STM0604	47.4359	46.1766	34.0853	41.0678		STM0604	46.8063	37.5766	-9.22972
STM0605	20.9837	25.232	9.61125	9.02772		STM0605	23.1078	9.31949	-13.7884
STM0606	103.436	94.9989	44.4663	50.7582		STM0606	99.2174	47.6123	-51.6052
STM0607	91.4992	94.7296	67.4281	77.4878		STM0607	93.1144	72.458	-20.6564
STM0608	256.565	276.251	463.058	368.227		STM0608	266.408	415.643	149.234
STM0609	85.8948	88.4068	85.1365	84.5083		STM0609	87.1508	84.8224	-2.32838
STM0610	1.62762	0.679701	0.742745	2.07044		STM0610	1.15366	1.40659	0.252933
STM0611	4.89738	4.11415	2.80845	2.9852		STM0611	4.50576	2.89683	-1.60894
STM0612	3.45634	2.94849	1.42309	1.58462		STM0612	3.20241	1.50386	-1.69856
STM0613	6.18149	6.14094	5.84318	6.69874		STM0613	6.16122	6.27096	0.109744
STM0614	538.139	455.843	340.827	331.605		STM0614	496.991	336.216	-160.775
STM0615	9.84293	9.55922	4.07829	2.76927		STM0615	9.70108	3.42378	-6.2773
STM0616	49.3023	46.445	13.1064	8.08483		STM0616	47.8736	10.5956	-37.278
STM0617	46.3884	44.4191	88.394	67.7059		STM0617	45.4037	78.05	32.6462
STM0618	4.41701	4.30397	1.79169	2.44293		STM0618	4.36049	2.11731	-2.24318
STM0619	1.33758	1.15421	0.939609	2.20123		STM0619	1.2459	1.57042	0.324521
STM0620	0.64429	0.864828	0.468021	0.320705		STM0620	0.754559	0.394363	-0.360196
STM0621	1.5005	1.21896	0.623599	0.809141		STM0621	1.35973	0.71637	-0.643364
STM0622	2.55709	3.84426	0.736987	1.39342		STM0622	3.20068	1.0652	-2.13547
STM0623	1.96015	2.10488	0.146039	0.464616		STM0623	2.03251	0.305327	-1.72719
STM0624	6.39508	3.4276	1.84964	2.3314		STM0624	4.91134	2.09052	-2.82082
STM0625	22.7179	23.1124	8.465	7.84357		STM0625	22.9151	8.15429	-14.7608
STM0626	22.2693	25.5361	8.42404	6.70929		STM0626	23.9027	7.56666	-16.3361
STM0627	17.8158	19.4729	1.04292	1.17207		STM0627	18.6443	1.10749	-17.5368
STM0628	65.4252	74.0095	31.2412	32.0166		STM0628	69.7174	31.6289	-38.0884
STM0629	8111.29	10606.2	10237.7	7932.04		STM0629	9358.76	9084.86	-273.904
STM0630	8.29196	8.24568	8.2706	6.39755		STM0630	8.26882	7.33407	-0.934749
STM0631	25.6509	21.8974	7.56166	8.81313		STM0631	23.7742	8.1874	-15.5868
STM0632	609.027	695.452	135.641	150.461		STM0632	652.24	143.051	-509.189
STM0633	136.846	143.453	71.5861	59.2082		STM0633	140.149	65.3972	-74.7523
STM0634	15.9609	13.3627	8.34407	7.66467		STM0634	14.6618	8.00437	-6.65742
STM0635.S	34.0785	38.0357	10.6882	8.705		STM0635.S	36.0571	9.69659	-26.3605
STM0636	325.154	327.47	198.271	216.194		STM0636	326.312	207.232	-119.08
STM0637	94.6835	107.892	18.5915	17.1797		STM0637	101.288	17.8856	-83.4021
STM0638	66.7231	60.0764	17.4815	17.0369		STM0638	63.3997	17.2592	-46.1405
STM0639	48.3201	45.9948	18.1258	16.7639		STM0639	47.1574	17.4449	-29.7126
STM0640	21.4494	27.2907	8.10157	8.69316		STM0640	24.3701	8.39736	-15.9727
STM0641	138.227	117.94	24.4188	17.325		STM0641	128.084	20.8719	-107.212
STM0642	145	164.543	36.1503	28.8704		STM0642	154.772	32.5104	-122.261
STM0643	17.6093	16.1963	8.73104	7.2427		STM0643	16.9028	7.98687	-8.91594
STM0644	54.2416	40.4026	28.5829	23.2212		STM0644	47.3221	25.902	-21.4201
STM0645	32.1267	35.4315	13.2228	13.6404		STM0645	33.7791	13.4316	-20.3475
STM0646	100.294	84.0589	33.8228	31.0157		STM0646	92.1764	32.4193	-59.7572
STM0647	130.733	111.682	62.3785	60.6312		STM0647	121.207	61.5049	-59.7024
STM0648	161.271	197.153	82.8046	76.9468		STM0648	179.212	79.8757	-99.3364
STM0651	9.77093	8.67613	17.2884	16.7299		STM0651	9.22353	17.0091	7.78561
STM0652	27.4579	26.4244	23.8304	21.9417		STM0652	26.9412	22.8861	-4.05511
STM0653	385.026	285.98	251.18	207.676		STM0653	335.503	229.428	-106.075
STM0654	11.8797	9.89908	15.0493	18.3484		STM0654	10.8894	16.6988	5.80939
STM0655	7.13069	4.88477	17.7791	21.2265		STM0655	6.00773	19.5028	13.4951
STM0656	3.22573	2.66973	5.67453	5.50749		STM0656	2.94773	5.59101	2.64328
STM0657	11.449	10.2869	15.2819	11.5403		STM0657	10.8679	13.4111	2.54317
STM0658	7.98165	7.10249	10.4151	11.8947		STM0658	7.54207	11.1549	3.61283
STM0659	55.5363	48.6351	9.88158	9.94705		STM0659	52.0857	9.91431	-42.1714
STM0660	19.8415	22.9385	20.3001	17.7969		STM0660	21.39	19.0485	-2.34146
STM0661	20.3038	17.5082	16.5164	15.2767		STM0661	18.906	15.8965	-3.00947
STM0662	139.061	122.117	255.77	272.284		STM0662	130.589	264.027	133.438
STM0663	89.5244	65.564	189.68	188.262		STM0663	77.5442	188.971	111.427
STM0664	58.1386	34.1658	167.219	159.283		STM0664	46.1522	163.251	117.099
STM0665	751.928	593.9	2647.29	3257.03		STM0665	672.914	2952.16	2279.25
STM0666	35.4062	41.7491	12.2386	11.6926		STM0666	38.5777	11.9656	-26.612
STM0667	119.396	133.831	46.363	40.9256		STM0667	126.613	43.6443	-82.9688
STM0668	298.424	288.743	92.7172	94.5656		STM0668	293.583	93.6414	-199.942
STM0669	128.592	124.727	44.7821	48.0295		STM0669	126.66	46.4058	-80.2537
STM0670	97.876	115.707	18.0167	19.6954		STM0670	106.792	18.856	-87.9356
STM0671	41.9629	26.1314	10.7335	8.19967		STM0671	34.0471	9.4666	-24.5805
STM0672	4.74388	5.24156	5.42921	5.37861		STM0672	4.99272	5.40391	0.411187
STM0680	29.7377	29.0858	80.7949	69.634		STM0680	29.4117	75.2144	45.8027
STM0681	63.1649	61.5129	27.0346	26.122		STM0681	62.3389	26.5783	-35.7606
STM0682	43.4131	53.8193	41.4093	43.2388		STM0682	48.6162	42.324	-6.2922
STM0683	53.0781	52.0948	106.377	97.3055		STM0683	52.5864	101.841	49.2548
STM0684	159.084	147.51	519.136	480.42		STM0684	153.297	499.778	346.481
STM0685	148.75	146.301	315.411	281.453		STM0685	147.526	298.432	150.906
STM0686	126.079	148.8	85.5779	76.4654		STM0686	137.44	81.0216	-56.4182
STM0687	84.9059	58.2681	178.261	188.958		STM0687	71.587	183.61	112.023
STM0688	34.4781	41.0501	49.3529	45.3596		STM0688	37.7641	47.3563	9.59217
STM0689	4.5707	3.63662	5.06067	3.98149		STM0689	4.10366	4.52108	0.41742
STM0690	13.261	11.0247	17.2623	17.1728		STM0690	12.1429	17.2176	5.07469
STM0691	2.49422	2.0065	3.2342	3.33344		STM0691	2.25036	3.28382	1.03346
STM0692	22.5947	24.0543	24.5026	25.2235		STM0692	23.3245	24.863	1.53852
STM0693	328.088	348.007	190.905	208.374		STM0693	338.048	199.639	-138.408
STM0694	507.392	607.071	249.504	261.766		STM0694	557.232	255.635	-301.597
STM0695	58.2962	65.7839	6.57831	3.95056		STM0695	62.0401	5.26443	-56.7756
STM0696	34.1455	34.2223	11.4121	12.7354		STM0696	34.1839	12.0737	-22.1102
STM0697	273.751	315.469	178.669	160.335		STM0697	294.61	169.502	-125.108
STM0698	208.917	192.311	129.412	116.918		STM0698	200.614	123.165	-77.4488
STM0699	15.4146	21.5513	30.2504	28.002		STM0699	18.483	29.1262	10.6432
STM0700	19.1598	30.786	24.6343	21.8301		STM0700	24.9729	23.2322	-1.7407
STM0701	45.8769	91.8778	35.8892	28.1041		STM0701	68.8774	31.9966	-36.8807
STM0702	10.5253	9.61306	4.52001	4.2133		STM0702	10.0692	4.36666	-5.70255
STM0703	5.27777	4.21641	2.87845	2.29051		STM0703	4.74709	2.58448	-2.16261
STM0704	5.65754	5.51876	4.79749	3.52553		STM0704	5.58815	4.16151	-1.42664
STM0705	1.37733	0.804766	0.633809	0.783528		STM0705	1.09105	0.708668	-0.382379
STM0706	0.780602	0.480083	0.643968	0.692337		STM0706	0.630343	0.668153	0.0378102
STM0707	0	0.530498	0.441679	3.37243		STM0707	0.265249	1.90705	1.64181
STM0708	15.3834	15.418	5.84525	4.37562		STM0708	15.4007	5.11044	-10.2903
STM0709	15.0726	14.2257	4.6558	4.04503		STM0709	14.6491	4.35042	-10.2987
STM0710	3.1823	2.65619	1.83237	1.576		STM0710	2.91925	1.70418	-1.21506
STM0711	62.7505	50.3233	49.2716	39.0604		STM0711	56.5369	44.166	-12.3709
STM0712	43.2129	29.728	25.3762	22.0974		STM0712	36.4704	23.7368	-12.7336
STM0713	31.0828	28.4183	24.07	24.1659		STM0713	29.7505	24.1179	-5.63256
STM0714	26.4216	16.0116	16.4458	13.8404		STM0714	21.2166	15.1431	-6.0735
STM0715	8.92468	9.17186	8.07261	9.16245		STM0715	9.04827	8.61753	-0.430747
STM0716	20.4224	20.3648	43.6989	43.0202		STM0716	20.3936	43.3595	22.9659
STM0717	7.90433	7.88169	2.71317	2.32858		STM0717	7.89301	2.52088	-5.37213
STM0718	1.07045	0.75435	0.104675	0.16651		STM0718	0.912398	0.135592	-0.776806
STM0719	1.78388	1.57755	0.541787	1.1909		STM0719	1.68071	0.866343	-0.814368
STM0720	2.83895	1.15421	1.38806	1.79359		STM0720	1.99658	1.59083	-0.405756
STM0721	2.6882	1.76409	1.60226	1.9328		STM0721	2.22615	1.76753	-0.458617
STM0722	3.20615	1.47614	1.27916	1.69166		STM0722	2.34114	1.48541	-0.855733
STM0723	4.89543	4.23838	3.06373	3.96846		STM0723	4.5669	3.5161	-1.05081
STM0724	2.08737	1.24468	1.06769	1.29212		STM0724	1.66602	1.1799	-0.486122
STM0725	2.62447	1.66245	0.96888	1.73204		STM0725	2.14346	1.35046	-0.793
STM0726	4.58707	3.39151	2.74525	2.79484		STM0726	3.98929	2.77004	-1.21925
STM0727	118.083	120.727	70.6041	57.4829		STM0727	119.405	64.0435	-55.3615
STM0728	56.8896	51.1706	24.007	26.8289		STM0728	54.0301	25.4179	-28.6121
STM0729	21.3624	14.5148	7.69353	8.42826		STM0729	17.9386	8.06089	-9.87771
STM0730	1023.29	830.708	744.339	776.568		STM0730	926.999	760.453	-166.546
STM0731	20.6829	21.2356	25.8774	26.3176		STM0731	20.9593	26.0975	5.13825
STM0732	359.377	346.54	805.338	690.943		STM0732	352.958	748.14	395.182
STM0733	205.703	163.237	343.825	342.668		STM0733	184.47	343.247	158.777
STM0734	415.93	367.111	351.256	314.983		STM0734	391.521	333.12	-58.4008
STM0735	1147.76	997.57	1178.96	1147.85		STM0735	1072.67	1163.41	90.7418
STM0736	1099.35	1044.24	1002.33	965.854		STM0736	1071.8	984.093	-87.7032
STM0737	2392.51	2199.29	1484.53	1244.94		STM0737	2295.9	1364.74	-931.158
STM0738	1910.07	1813.16	1223.14	1071.96		STM0738	1861.62	1147.55	-714.069
STM0739	792.262	721.526	480.16	425.7		STM0739	756.894	452.93	-303.964
STM0740	356.729	469.165	214.852	179.629		STM0740	412.947	197.24	-215.707
STM0741	385.206	391.268	271.085	327.445		STM0741	388.237	299.265	-88.972
STM0742	495.732	582.911	434.055	398.5		STM0742	539.322	416.277	-123.044
STM0743	47.0916	62.1707	47.2539	49.057		STM0743	54.6312	48.1555	-6.47568
STM0744	261.46	261.922	83.5753	73.9898		STM0744	261.691	78.7825	-182.908
STM0745	143.491	173.801	43.5568	35.0326		STM0745	158.646	39.2947	-119.351
STM0746	115.255	191.633	69.8619	75.4419		STM0746	153.444	72.6519	-80.7918
STM0747	80.8322	62.0674	27.9724	34.283		STM0747	71.4498	31.1277	-40.3221
STM0748	1980.58	1819.55	718.079	914.573		STM0748	1900.07	816.326	-1083.74
STM0749	1628.56	1780.66	588.385	505.246		STM0749	1704.61	546.815	-1157.79
STM0750	171.986	184.026	121.28	111.083		STM0750	178.006	116.182	-61.8248
STM0756	7.02595	6.38304	3.85836	3.14986		STM0756	6.70449	3.50411	-3.20038
STM0757	17.7322	17.9579	9.33778	10.681		STM0757	17.845	10.0094	-7.8356
STM0758	11.7303	9.31114	10.6211	6.4733		STM0758	10.5207	8.54721	-1.97348
STM0759	51.4333	41.2486	15.1621	16.2951		STM0759	46.3409	15.7286	-30.6123
STM0760	85.4923	93.0025	104.198	96.1048		STM0760	89.2474	100.151	10.9039
STM0761	24.406	23.9824	22.4083	23.9259		STM0761	24.1942	23.1671	-1.02704
STM0762	38.4839	34.3586	35.4224	51.5837		STM0762	36.4212	43.503	7.08182
STM0763.s	45.9944	42.8809	30.2172	33.2811		STM0763.s	44.4376	31.7491	-12.6885
STM0764	11.2895	10.0494	3.27315	4.70758		STM0764	10.6694	3.99036	-6.67908
STM0765	1.94995	1.57822	0.770267	1.19165		STM0765	1.76408	0.980958	-0.783127
STM0766	1.17505	0.331225	0.275769	0.818856		STM0766	0.753135	0.547312	-0.205823
STM0767	0.764461	0.226829	0.230819	0.213626		STM0767	0.495645	0.222223	-0.273422
STM0768	0.905245	0.416608	0.3035	0.20231		STM0768	0.660926	0.252905	-0.408022
STM0769	1.17523	0.870017	0.111439	0.177269		STM0769	1.02262	0.144354	-0.878268
STM0770	3.65974	2.3839	1.89695	2.10109		STM0770	3.02182	1.99902	-1.0228
STM0771	1.68525	1.31459	0.696493	1.13959		STM0771	1.49992	0.918039	-0.581881
STM0772	565.755	509.096	532.152	504.665		STM0772	537.425	518.409	-19.0168
STM0773	77.1458	75.7976	83.1692	68.3218		STM0773	76.4717	75.7455	-0.72623
STM0774	80.7037	74.3667	66.1466	49.5047		STM0774	77.5352	57.8257	-19.7095
STM0775	183.564	131.832	103.427	86.9843		STM0775	157.698	95.2057	-62.4921
STM0776	154.96	110.213	109.252	89.8943		STM0776	132.586	99.573	-33.0135
STM0777	3.49918	2.68087	4.94834	6.8063		STM0777	3.09002	5.87732	2.7873
STM0778	30.2049	29.9964	16.7256	14.7765		STM0778	30.1006	15.7511	-14.3495
STM0779	36.7872	21.4565	8.10003	6.38407		STM0779	29.1218	7.24205	-21.8798
STM0780	349.747	353.606	180.55	214.021		STM0780	351.676	197.286	-154.391
STM0781	68.6151	59.9412	46.6084	33.7887		STM0781	64.2781	40.1985	-24.0796
STM0782	45.6468	43.2633	31.6693	23.6921		STM0782	44.455	27.6807	-16.7744
STM0783	56.9084	67.9647	69.7817	53.1859		STM0783	62.4365	61.4838	-0.952725
STM0784	54.3837	53.1332	25.0701	24.6611		STM0784	53.7584	24.8656	-28.8928
STM0785	53.6544	53.1473	25.6048	23.9453		STM0785	53.4009	24.775	-28.6258
STM0786	47.8525	44.1349	6.92094	6.43766		STM0786	45.9937	6.6793	-39.3144
STM0787	33.8853	24.49	67.1028	61.2897		STM0787	29.1877	64.1963	35.0086
STM0788	39.9459	21.3607	34.352	30.4771		STM0788	30.6533	32.4146	1.76127
STM0789	23.3536	22.2645	27.3638	26.2787		STM0789	22.809	26.8213	4.01228
STM0790	112.488	76.1929	86.67	97.8565		STM0790	94.3403	92.2632	-2.07706
STM0791	43.8593	24.0555	14.898	12.4931		STM0791	33.9574	13.6955	-20.2619
STM0792	19.9574	4.62451	3.85024	3.17676		STM0792	12.2909	3.5135	-8.77745
STM0793	1.21245	1.01654	0.904712	0.371393		STM0793	1.11449	0.638052	-0.47644
STM0794	1.09675	0.701626	0.821469	1.30092		STM0794	0.899188	1.0612	0.162009
STM0795	0.271352	0.137289	0.293921	0.207799		STM0795	0.20432	0.25086	0.0465402
STM0796	0.75306	0.369173	0.512272	0.195572		STM0796	0.561116	0.353922	-0.207194
STM0797	1.23361	0.784106	0.766361	0.397327		STM0797	1.00886	0.581844	-0.427016
STM0798	96.0547	108.851	42.3029	36.9794		STM0798	102.453	39.6411	-62.8119
STM0800	24.5894	26.6537	236.92	258.618		STM0800	25.6215	247.769	222.148
STM0801	78.0586	69.6519	15.9189	14.3093		STM0801	73.8552	15.1141	-58.7411
STM0802	200.537	140.858	17.3198	12.2449		STM0802	170.698	14.7824	-155.915
STM0803	554.664	719.123	66.9714	56.1721		STM0803	636.893	61.5717	-575.322
STM0804	79.3508	156.932	18.979	15.9785		STM0804	118.141	17.4788	-100.662
STM0805	67.5651	71.6549	10.2034	4.32824		STM0805	69.61	7.26584	-62.3442
STM0806	70.0182	63.6361	10.6232	7.70066		STM0806	66.8272	9.16195	-57.6652
STM0807	191.01	226.589	94.2156	108.656		STM0807	208.799	101.436	-107.364
STM0808	1.22943	0.495078	0.549585	0.524544		STM0808	0.862254	0.537064	-0.325189
STM0809	0.992074	1.39824	1.87556	1.44031		STM0809	1.19516	1.65793	0.462775
STM0810	1.35635	0.764663	1.87455	1.80039		STM0810	1.06051	1.83747	0.776959
STM0811	14.8666	11.9223	7.86565	8.74901		STM0811	13.3945	8.30733	-5.08713
STM0812	5.76285	4.4303	2.56529	2.43392		STM0812	5.09657	2.4996	-2.59697
STM0813	4.7927	4.8096	2.80559	1.97992		STM0813	4.80115	2.39276	-2.40839
STM0814	184.74	125.636	63.581	50.8007		STM0814	155.188	57.1909	-97.9968
STM0815	17.044	17.9677	18.7764	18.4055		STM0815	17.5059	18.5909	1.08501
STM0816	18.4631	17.0666	17.5063	15.8248		STM0816	17.7649	16.6655	-1.09933
STM0817	22.9153	26.2216	26.2406	25.161		STM0817	24.5684	25.7008	1.13238
STM0818	17.5996	14.3778	9.38905	7.54375		STM0818	15.9887	8.4664	-7.52231
STM0819	32.393	22.0979	29.1593	24.223		STM0819	27.2454	26.6911	-0.554313
STM0820	7.0184	7.73495	0.701786	0.858056		STM0820	7.37668	0.779921	-6.59675
STM0821	46.2305	38.8	23.6469	26.2114		STM0821	42.5153	24.9292	-17.5861
STM0822	19.2987	18.5795	9.21086	9.432		STM0822	18.9391	9.32143	-9.61763
STM0823	3.82167	4.51424	1.28128	1.52184		STM0823	4.16795	1.40156	-2.76639
STM0825	27.2896	17.2607	21.8469	22.5164		STM0825	22.2751	22.1816	-0.0935054
STM0826	19.6419	19.5704	3.93939	3.51711		STM0826	19.6061	3.72825	-15.8779
STM0827	6.33546	4.75228	2.8571	3.03167		STM0827	5.54387	2.94438	-2.59949
STM0828	113.887	99.0709	130.201	157.964		STM0828	106.479	144.082	37.6032
STM0829	23.3378	28.2649	27.7412	27.4578		STM0829	25.8014	27.5995	1.79814
STM0830	468.407	480.098	306.034	346.863		STM0830	474.253	326.448	-147.804
STM0831	822.659	881.729	2351.4	2133.86		STM0831	852.194	2242.63	1390.44
STM0832	7.47702	6.92177	1.10077	0.659212		STM0832	7.19939	0.879993	-6.3194
STM0833	743.227	678.734	315.76	324.554		STM0833	710.981	320.157	-390.824
STM0834	50.6182	52.8995	4.05439	3.45975		STM0834	51.7589	3.75707	-48.0018
STM0835	71.6239	76.7662	42.7794	40.7218		STM0835	74.195	41.7506	-32.4444
STM0836	8.13675	7.82933	5.37818	5.34972		STM0836	7.98304	5.36395	-2.61909
STM0837	97.2923	122.072	21.9507	18.7901		STM0837	109.682	20.3704	-89.3116
STM0838	54.2578	58.2218	13.3353	14.1344		STM0838	56.2398	13.7349	-42.5049
STM0839	8.69314	6.19652	14.93	14.9212		STM0839	7.44483	14.9256	7.48077
STM0840	0.586472	0.12966	0.188915	0.206065		STM0840	0.358066	0.19749	-0.160576
STM0841	7.22793	4.95059	6.20491	6.04054		STM0841	6.08926	6.12273	0.0334665
STM0842	15.27	16.8916	11.898	10.72		STM0842	16.0808	11.309	-4.7718
STM0843	3.12659	2.95601	0.789982	1.13098		STM0843	3.0413	0.960482	-2.08082
STM0844	5.00506	3.45042	1.00013	0.704076		STM0844	4.22774	0.852105	-3.37563
STM0845	8.75082	9.77373	4.15909	4.37229		STM0845	9.26227	4.26569	-4.99658
STM0846	33.1527	33.8991	13.349	12.0952		STM0846	33.5259	12.7221	-20.8039
STM0847	52.233	26.4025	20.7248	16.0257		STM0847	39.3177	18.3752	-20.9425
STM0848	27.5419	22.86	16.4698	13.2606		STM0848	25.201	14.8652	-10.3357
STM0849	44.7277	45.5591	24.9148	25.4113		STM0849	45.1434	25.1631	-19.9803
STM0850	14.7863	9.95231	5.31635	4.49271		STM0850	12.3693	4.90453	-7.46478
STM0851	21.6463	19.2805	10.8275	11.6693		STM0851	20.4634	11.2484	-9.21497
STM0852	85.9953	109.263	9.88399	9.25768		STM0852	97.6292	9.57083	-88.0584
STM0853	256.498	148.227	28.4336	41.1369		STM0853	202.363	34.7853	-167.578
STM0854	6.39431	5.30952	3.10215	5.92161		STM0854	5.85192	4.51188	-1.34003
STM0855	10.501	10.3633	9.89398	14.3004		STM0855	10.4321	12.0972	1.66505
STM0856	9.11517	7.47595	9.46735	12.9452		STM0856	8.29556	11.2063	2.9107
STM0857	11.979	11.7628	18.0601	22.3422		STM0857	11.8709	20.2012	8.33025
STM0858	4.94926	4.17204	6.25014	6.99654		STM0858	4.56065	6.62334	2.06269
STM0859	15.9729	16.5066	32.1098	32.3779		STM0859	16.2398	32.2438	16.0041
STM0860	22.2274	18.4619	39.484	37.5321		STM0860	20.3446	38.508	18.1634
STM0861	7.50858	7.15837	6.07448	7.58441		STM0861	7.33347	6.82945	-0.504028
STM0862	87.0668	85.948	151.325	120.727		STM0862	86.5074	136.026	49.5183
STM0863	55.0426	52.9813	42.0708	38.5813		STM0863	54.012	40.3261	-13.6859
STM0864	45.4165	44.4811	20.8634	17.2675		STM0864	44.9488	19.0654	-25.8834
STM0865	14.3024	13.7494	13.0642	14.6088		STM0865	14.0259	13.8365	-0.189354
STM0866	36.7168	38.2837	7.372	9.4204		STM0866	37.5002	8.3962	-29.104
STM0867	10.5028	10.6342	5.71361	5.70866		STM0867	10.5685	5.71113	-4.85735
STM0868	10.8477	7.92965	4.84251	4.43858		STM0868	9.38867	4.64055	-4.74813
STM0869	6.79883	5.43761	5.6036	5.43893		STM0869	6.11822	5.52127	-0.596951
STM0870	68.7099	71.0177	23.7727	20.9615		STM0870	69.8638	22.3671	-47.4967
STM0871	10.2725	4.89219	4.34832	3.36218		STM0871	7.58237	3.85525	-3.72712
STM0872	176.036	178.758	209.389	200.223		STM0872	177.397	204.806	27.409
STM0873	62.4624	57.8813	59.9387	37.4242		STM0873	60.1719	48.6815	-11.4904
STM0874	23.9727	27.8818	32.5368	29.3703		STM0874	25.9273	30.9536	5.02629
STM0875	45.5921	38.84	23.0919	18.5385		STM0875	42.216	20.8152	-21.4008
STM0876	66.9573	66.2168	27.2902	29.6677		STM0876	66.5871	28.4789	-38.1081
STM0877	32.1554	27.6991	31.0267	31.9034		STM0877	29.9272	31.465	1.5378
STM0878	21.4629	15.3556	16.6735	20.2413		STM0878	18.4093	18.4574	0.0481254
STM0879	7.95487	6.65731	4.5222	3.896		STM0879	7.30609	4.2091	-3.09699
STM0880	9.93319	6.2222	3.38546	3.64324		STM0880	8.0777	3.51435	-4.56334
STM0881	70.9703	75.5891	41.8846	39.7458		STM0881	73.2797	40.8152	-32.4645
STM0882	26.5928	24.1426	3.31381	2.64101		STM0882	25.3677	2.97741	-22.3903
STM0884	2.10928	1.72996	2.2234	2.40237		STM0884	1.91962	2.31288	0.393269
STM0885	5.7871	7.91651	11.7841	12.3697		STM0885	6.85181	12.0769	5.22507
STM0886	5.13158	4.5496	5.02114	5.7172		STM0886	4.84059	5.36917	0.528578
STM0887	10.3371	9.99946	6.76098	8.26649		STM0887	10.1683	7.51373	-2.65456
STM0888	89.9427	95.772	54.969	51.9998		STM0888	92.8574	53.4844	-39.373
STM0889	43.2127	56.0692	21.4432	16.6282		STM0889	49.6409	19.0357	-30.6052
STM0890	135.366	145.916	48.4139	42.8845		STM0890	140.641	45.6492	-94.9914
STM0891	108.253	94.5184	35.4187	29.5179		STM0891	101.386	32.4683	-68.9173
STM0892	358.726	349.73	181.709	210.76		STM0892	354.228	196.234	-157.994
STM0893	237.321	211.236	150.841	179.487		STM0893	224.279	165.164	-59.1147
STM0894	8.71048	6.27847	8.02762	12.354		STM0894	7.49448	10.1908	2.69633
STM0895.1n	46.2968	44.8325	43.9786	61.8451		STM0895.1n	45.5647	52.9118	7.34719
STM0895	4.54065	2.92794	3.97001	4.78626		STM0895	3.73429	4.37813	0.64384
STM0896	2.08605	1.96007	6.89609	5.35929		STM0896	2.02306	6.12769	4.10463
STM0897	4.21452	3.66447	8.75916	10.771		STM0897	3.9395	9.76508	5.82559
STM04865	9.29315	8.09687	12.8216	20.1854		STM04865	8.69501	16.5035	7.80845
STM04870	13.4768	11.3221	17.4887	21.6244		STM04870	12.3995	19.5565	7.15704
STM04875	25.4718	22.3164	40.8627	55.5991		STM04875	23.8941	48.2309	24.3368
STM0898	106.404	94.0613	63.7028	66.6059		STM0898	100.233	65.1543	-35.0783
STM0898A	3.4835	1.68935	2.46139	3.46793		STM0898A	2.58643	2.96466	0.378236
STM0899	3.90629	2.44692	5.43265	5.47317		STM0899	3.17661	5.45291	2.2763
STM0900	1.90013	1.47364	1.3095	1.57636		STM0900	1.68689	1.44293	-0.243956
STM0901	3.62323	2.7188	3.20841	2.95576		STM0901	3.17102	3.08209	-0.0889275
STM0902	13.8263	12.3217	8.76449	11.4657		STM0902	13.074	10.1151	-2.95889
STM0903	11.4384	9.49986	10.0814	12.0182		STM0903	10.4691	11.0498	0.580711
STM0904	38.7601	33.7005	50.431	55.5356		STM0904	36.2303	52.9833	16.753
STM0905	103.308	97.3176	235.053	263.634		STM0905	100.313	249.343	149.031
STM0906	2.65894	1.83703	1.28475	3.58131		STM0906	2.24798	2.43303	0.185045
STM0907	14.0281	12.6045	10.0782	10.871		STM0907	13.3163	10.4746	-2.84166
STM0908	5.66792	5.32562	2.90073	3.95508		STM0908	5.49677	3.4279	-2.06886
STM04890	10.3601	13.0807	13.6766	12.8923		STM04890	11.7204	13.2844	1.56404
STM04895	10.259	9.51581	10.9065	11.1297		STM04895	9.88738	11.0181	1.13068
STM0909	6.37495	5.40078	7.39886	8.27121		STM0909	5.88787	7.83504	1.94717
STM0910	4.01164	3.39982	3.84153	4.48593		STM0910	3.70573	4.16373	0.458001
STM0911	4.62345	3.17407	3.49511	2.89805		STM0911	3.89876	3.19658	-0.702179
STM0912	6.2696	4.92523	5.44069	4.67266		STM0912	5.59741	5.05667	-0.540743
STM0913	0.854596	0.453861	0.348806	0.295922		STM0913	0.654229	0.322364	-0.331865
STM0914	2.59124	1.82606	2.06089	1.71977		STM0914	2.20865	1.89033	-0.318318
STM0915	10.0987	8.07169	5.02738	5.61435		STM0915	9.08521	5.32086	-3.76435
STM0916	5.92866	4.63174	3.17881	6.16742		STM0916	5.2802	4.67312	-0.60708
STM0916.1N	4.55165	3.7269	2.95031	1.87726		STM0916.1N	4.13928	2.41379	-1.72549
STM0917	5.24927	5.25568	5.58748	5.82549		STM0917	5.25247	5.70648	0.454012
STM0918	7.62194	5.32407	3.73462	4.2122		STM0918	6.47301	3.97341	-2.4996
STM0919	1.89471	1.70288	1.54666	1.64021		STM0919	1.79879	1.59344	-0.205359
STM0920	26.793	20.8249	20.6903	21.7701		STM0920	23.809	21.2302	-2.57875
STM0921	20.1788	15.8338	6.24153	8.33465		STM0921	18.0063	7.28809	-10.7182
STM0922	13.5988	12.9044	3.95966	4.9718		STM0922	13.2516	4.46573	-8.7859
STM0923	2.06091	1.69439	1.00765	0.732749		STM0923	1.87765	0.870197	-1.00745
STM0924	21.3491	18.826	20.9621	23.2386		STM0924	20.0875	22.1004	2.01283
STM0925.S	2.08868	1.59863	1.52575	1.70754		STM0925.S	1.84365	1.61665	-0.227007
STM0926	1.83275	1.65655	1.13765	1.09077		STM0926	1.74465	1.11421	-0.630443
STM0927	3.82146	2.5176	3.50493	4.85387		STM0927	3.16953	4.1794	1.00987
STM0928	91.621	93.7644	189.108	224.175		STM0928	92.6927	206.641	113.949
STM0929	131.867	89.8973	159.952	200.912		STM0929	110.882	180.432	69.5498
STM0930	196.046	178.512	272.818	213.522		STM0930	187.279	243.17	55.891
STM0931	34.9002	29.0933	48.7456	56.3747		STM0931	31.9967	52.5601	20.5634
STM0932	30.9445	26.4161	8.8949	10.0538		STM0932	28.6803	9.47435	-19.2059
STM0933	8.35682	6.32882	7.50503	7.68719		STM0933	7.34282	7.59611	0.253288
STM0934	9.13305	5.56884	3.76238	3.31286		STM0934	7.35095	3.53762	-3.81332
STM0935	5.10097	4.12867	2.92777	2.47009		STM0935	4.61482	2.69893	-1.91589
STM0936	12.5147	12.9136	2.37396	1.97243		STM0936	12.7141	2.1732	-10.5409
STM0937	12.5123	9.7226	1.78379	1.89647		STM0937	11.1174	1.84013	-9.2773
STM0938	13.8183	11.8592	8.78842	8.39475		STM0938	12.8388	8.59158	-4.24718
STM0939	27.3899	25.1008	43.4724	44.2291		STM0939	26.2453	43.8508	17.6054
STM0940	342.647	425.859	298.894	311.983		STM0940	384.253	305.439	-78.8141
STM0941	37.7081	40.2078	48.183	45.3792		STM0941	38.9579	46.7811	7.82314
STM0942	18.1358	16.0206	23.738	21.2358		STM0942	17.0782	22.4869	5.40875
STM0943	595.57	493.848	428.959	311.173		STM0943	544.709	370.066	-174.642
STM0944	570.029	512.094	470.43	515.207		STM0944	541.062	492.818	-48.2435
STM0945	216.928	207.761	185.144	181.919		STM0945	212.345	183.531	-28.8134
STM0946	74.583	80.0522	43.9029	48.0009		STM0946	77.3176	45.9519	-31.3657
STM0947	13.16	10.6183	9.29681	10.8511		STM0947	11.8891	10.0739	-1.81519
STM0948	44.723	37.1544	39.9625	42.0423		STM0948	40.9387	41.0024	0.0637448
STM0950	18.2537	16.2523	11.6311	9.26927		STM0950	17.253	10.4502	-6.80284
STM0951	9.72119	10.2591	6.37823	5.87476		STM0951	9.99016	6.12649	-3.86366
STM0952	13.197	11.3415	7.72195	7.71725		STM0952	12.2692	7.7196	-4.54963
STM0953	104.576	128.711	9.26746	6.10013		STM0953	116.644	7.68379	-108.96
STM0954	518.87	676.016	158.222	148.795		STM0954	597.443	153.509	-443.934
STM0955	50.249	39.7542	13.8577	12.0845		STM0955	45.0016	12.9711	-32.0305
STM0956	26.5107	21.5814	10.4994	10.6753		STM0956	24.046	10.5874	-13.4587
STM0957	61.9806	59.3009	14.4723	11.214		STM0957	60.6408	12.8431	-47.7976
STM0958	530.476	493.356	214.865	208.782		STM0958	511.916	211.824	-300.092
STM0959	597.551	592.431	827.565	787.765		STM0959	594.991	807.665	212.674
STM0960	61.7329	55.3287	48.9259	48.6204		STM0960	58.5308	48.7732	-9.75765
STM0961	141.099	154.405	120.043	111.682		STM0961	147.752	115.863	-31.8892
STM0962	56.6466	55.2242	36.0359	33.2951		STM0962	55.9354	34.6655	-21.2699
STM0963	417.043	439.537	143.59	142.734		STM0963	428.29	143.162	-285.128
STM0964	71.4934	77.6152	3.27259	2.55841		STM0964	74.5543	2.9155	-71.6388
STM0965	13.1812	20.2978	2.38693	1.70103		STM0965	16.7395	2.04398	-14.6955
STM0966	7.46998	9.5008	2.91074	2.14898		STM0966	8.48539	2.52986	-5.95553
STM0968	118.814	149.999	12.3305	14.4974		STM0968	134.407	13.4139	-120.993
STM0969	12.6617	14.3683	9.20609	8.86215		STM0969	13.515	9.03412	-4.48084
STM0970	196.066	235.625	73.2573	79.2881		STM0970	215.845	76.2727	-139.573
STM0971	62.0344	57.975	28.6614	25.9463		STM0971	60.0047	27.3039	-32.7008
STM0972	21.1918	25.7137	63.0728	63.9744		STM0972	23.4528	63.5236	40.0708
STM0973	313.633	343.995	165.695	160.912		STM0973	328.814	163.304	-165.511
STM0974	486.546	353.491	109.705	112.746		STM0974	420.019	111.226	-308.793
STM0975	46.0264	58.467	3.72331	2.93446		STM0975	52.2467	3.32889	-48.9178
STM0976	30.4811	28.1675	6.43932	6.44113		STM0976	29.3243	6.44023	-22.8841
STM0977	202.037	205.918	139.037	158.235		STM0977	203.977	148.636	-55.3412
STM0978	42.5106	47.4282	19.0766	18.9211		STM0978	44.9694	18.9988	-25.9706
STM0979	14.2527	12.4157	5.94315	6.52886		STM0979	13.3342	6.23601	-7.0982
STM0980	176.839	184.485	44.716	36.9445		STM0980	180.662	40.8302	-139.832
STM0981	1270.65	1269.42	220.203	204.072		STM0981	1270.04	212.138	-1057.9
STM0982	423.93	449.754	309.154	300.951		STM0982	436.842	305.053	-131.789
STM0983	3.08158	2.72862	1.45459	1.79909		STM0983	2.9051	1.62684	-1.27826
STM0984	114.38	147.161	16.3512	18.5715		STM0984	130.771	17.4614	-113.309
STM0985	21.3294	14.2349	3.93755	2.4062		STM0985	17.7822	3.17187	-14.6103
STM0986	17.244	16.4598	4.80251	5.58606		STM0986	16.8519	5.19429	-11.6576
STM0987	157.202	158.583	52.8399	47.9816		STM0987	157.893	50.4108	-107.482
STM0988	88.5144	71.6081	22.2339	16.5739		STM0988	80.0613	19.4039	-60.6574
STM0989	49.228	28.8547	6.57918	4.09082		STM0989	39.0414	5.335	-33.7064
STM0990	19.5235	18.3146	9.97478	8.64185		STM0990	18.919	9.30832	-9.61073
STM0991	127.515	109.472	49.6733	56.8951		STM0991	118.494	53.2842	-65.2097
STM0992	30.6889	34.2305	19.7435	16.1893		STM0992	32.4597	17.9664	-14.4933
STM0993	94.0757	60.5431	64.4851	61.7576		STM0993	77.3094	63.1214	-14.188
STM0994	135.631	107.817	101.283	97.4898		STM0994	121.724	99.3865	-22.3376
STM0995	50.88	45.187	59.1541	55.5109		STM0995	48.0335	57.3325	9.29903
STM0996	310.466	255.567	93.9486	98.6785		STM0996	283.017	96.3135	-186.703
STM0997	73.2711	76.1446	28.0551	22.8911		STM0997	74.7078	25.4731	-49.2348
STM0998	156.809	151.834	94.8731	84.4712		STM0998	154.322	89.6722	-64.6494
STM0999	2475.41	2053.74	906.9	1053.84		STM0999	2264.58	980.368	-1284.21
STM1000	235.456	237.324	141.013	130.48		STM1000	236.39	135.747	-100.644
STM1001	37.6652	31.9673	29.816	29.2386		STM1001	34.8163	29.5273	-5.28896
STM1002	8.25878	6.97655	5.48235	7.31272		STM1002	7.61766	6.39753	-1.22013
STM1003	3.36886	1.31631	2.41364	3.76888		STM1003	2.34258	3.09126	0.748675
STM1004	23.3289	22.9001	6.21412	5.63143		STM1004	23.1145	5.92278	-17.1918
STM1005	89.3558	87.6311	60.6151	64.8556		STM1005	88.4935	62.7353	-25.7581
STM1006	13.5418	15.8778	11.2275	11.7529		STM1006	14.7098	11.4902	-3.21962
STM1007	16.9674	18.2202	7.96409	10.7382		STM1007	17.5938	9.35116	-8.24268
STM1008.S	11.716	9.20447	7.54392	8.38393		STM1008.S	10.4602	7.96392	-2.49632
STM1009	5.32813	4.73035	3.34474	3.88279		STM1009	5.02924	3.61377	-1.41548
STM1010	8.02355	5.28596	4.68954	4.77425		STM1010	6.65475	4.73189	-1.92286
STM1010.1n	28.4094	35.5916	24.3646	49.4419		STM1010.1n	32.0005	36.9032	4.90274
STM1011	12.7753	14.5687	10.5065	12.3921		STM1011	13.672	11.4493	-2.22267
STM1012	231.484	226.036	135.466	158.577		STM1012	228.76	147.022	-81.7385
STM1013	15.0536	11.3422	13.2761	17.0363		STM1013	13.1979	15.1562	1.95829
STM1014	2.05488	0.930499	1.39448	2.09499		STM1014	1.49269	1.74474	0.252044
STM1015	3.10407	2.54427	2.68662	3.12307		STM1015	2.82417	2.90484	0.0806727
STM1016	4.8	4.07366	2.72541	4.9327		STM1016	4.43683	3.82905	-0.607778
STM1017	143.907	116.278	118.155	190.844		STM1017	130.093	154.499	24.4067
STM1018	1205.06	1203.82	648.026	807.525		STM1018	1204.44	727.776	-476.664
STM1019	50.3009	57.3741	44.1464	44.4705		STM1019	53.8375	44.3084	-9.52902
STM1020	3.00846	2.74825	2.19006	2.24626		STM1020	2.87835	2.21816	-0.660195
STM1021	2.63143	1.04309	1.09361	1.22797		STM1021	1.83726	1.16079	-0.676475
STM1021.1n	1.18104	0.221943	1.84784	1.88122		STM1021.1n	0.701492	1.86453	1.16304
STM1022	6.24296	4.61725	7.39826	8.12265		STM1022	5.4301	7.76046	2.33035
STM1023	123.401	108.024	76.4071	69.3918		STM1023	115.713	72.8995	-42.8131
STM1024	1.20251	0.847419	1.1759	0.897855		STM1024	1.02497	1.03688	0.0119096
STM1025	119.032	123.397	166.863	157.924		STM1025	121.215	162.394	41.1788
STM1026	45.6482	45.7978	844.792	952.442		STM1026	45.723	898.617	852.894
STM1027	5.90284	4.35008	1.26762	1.15225		STM1027	5.12646	1.20993	-3.91653
STM1028	5.32872	4.73772	3.9445	3.87885		STM1028	5.03322	3.91167	-1.12154
STM1029	2.79285	2.57372	1.21846	0.908965		STM1029	2.68328	1.06371	-1.61957
STM1030	16.0368	17.49	10.9773	11.6888		STM1030	16.7634	11.333	-5.43039
STM1031	4.76259	4.12113	2.72932	2.40373		STM1031	4.44186	2.56653	-1.87534
STM1032	5.52634	3.85146	2.86306	3.18804		STM1032	4.6889	3.02555	-1.66335
STM1033	8.86995	7.00764	5.70967	6.18915		STM1033	7.93879	5.94941	-1.98938
STM1034	3.95627	5.53647	4.01687	3.51959		STM1034	4.74637	3.76823	-0.978143
STM1035	11.6203	8.92547	9.81195	11.2011		STM1035	10.2729	10.5065	0.233648
STM1036	6.61383	5.58457	5.48858	6.71773		STM1036	6.0992	6.10316	0.00395989
STM1037	5.2461	6.16159	5.18128	6.00605		STM1037	5.70384	5.59366	-0.110182
STM1038	10.6001	8.93598	6.40655	6.37763		STM1038	9.76802	6.39209	-3.37593
STM1039	12.6986	8.51374	5.95004	5.59663		STM1039	10.6061	5.77334	-4.83281
STM1040	19.0295	16.1	9.15108	10.4973		STM1040	17.5647	9.82421	-7.7405
STM1041	9.14437	7.34141	8.18871	9.07997		STM1041	8.24289	8.63434	0.391453
STM1042	3.8309	2.98685	3.63452	4.30064		STM1042	3.40888	3.96758	0.558704
STM1043	52.7928	47.9575	39.2828	45.3713		STM1043	50.3751	42.3271	-8.04806
STM1044	57.6085	57.8965	50.2193	51.174		STM1044	57.7525	50.6967	-7.05582
STM1045	20.8228	16.0691	10.8877	9.51005		STM1045	18.446	10.1989	-8.24709
STM1046	19.6207	19.6038	9.48808	8.29484		STM1046	19.6122	8.89146	-10.7208
STM1047	6.03411	4.24398	2.67768	3.12652		STM1047	5.13905	2.9021	-2.23695
STM1048	6.27197	5.60307	4.39322	4.78382		STM1048	5.93752	4.58852	-1.349
STM1048.1N	6.71779	5.94389	4.16043	5.96326		STM1048.1N	6.33084	5.06185	-1.26899
STM04985	6.56269	7.06328	2.42696	3.80123		STM04985	6.81299	3.11409	-3.69889
STM1049	2.77006	1.99303	1.61388	1.83202		STM1049	2.38154	1.72295	-0.658591
STM1050	5.47223	5.59063	5.19822	5.05865		STM1050	5.53143	5.12843	-0.403
STM1051	23.8026	24.1855	35.2728	44.3866		STM1051	23.9941	39.8297	15.8356
STM1052	20.0812	21.696	18.8784	18.5512		STM1052	20.8886	18.7148	-2.17383
STM1053	4.16511	2.89755	5.07548	6.89754		STM1053	3.53133	5.98651	2.45518
STM1054	3.59676	1.47314	9.30693	11.5684		STM1054	2.53495	10.4377	7.9027
STM1055	26.051	25.5346	143.735	148.058		STM1055	25.7928	145.897	120.104
STM1056	6.96071	3.04202	2.78597	4.99576		STM1056	5.00136	3.89087	-1.1105
STM1057	58.3314	59.7203	90.3675	78.2845		STM1057	59.0259	84.326	25.3001
STM1058	91.9439	89.5566	6.43786	7.78545		STM1058	90.7502	7.11166	-83.6386
STM1059	117.476	131.383	264.961	275.793		STM1059	124.429	270.377	145.947
STM1060	11.5415	12.1565	2.90151	2.47608		STM1060	11.849	2.6888	-9.16017
STM1061	94.2342	94.192	13.819	12.0706		STM1061	94.2131	12.9448	-81.2683
STM1062	107.872	82.7078	15.0988	17.4294		STM1062	95.29	16.2641	-79.0259
STM1063	48.2178	40.7572	8.64114	8.62512		STM1063	44.4875	8.63313	-35.8544
STM1064	93.6405	94.2291	21.7602	24.3043		STM1064	93.9348	23.0322	-70.9026
STM1065	54.5673	56.4244	18.7066	14.5877		STM1065	55.4958	16.6471	-38.8487
STM1066	384.186	488.196	542.504	572.057		STM1066	436.191	557.28	121.089
STM1067	142.437	151.698	22.1544	22.7998		STM1067	147.067	22.4771	-124.59
STM1068	96.8393	108.816	19.0291	24.0814		STM1068	102.827	21.5553	-81.2722
STM1069	126.399	127.272	85.9273	104.102		STM1069	126.836	95.0144	-31.8214
STM1070	10589.7	10100.4	3013.68	3037.94		STM1070	10345.1	3025.81	-7319.25
STM1071	53.7786	51.4272	50.2805	61.8364		STM1071	52.6029	56.0584	3.45552
STM1072	40.1876	35.7691	33.064	34.9191		STM1072	37.9784	33.9916	-3.98679
STM1073	9.8092	9.9401	5.19607	5.71471		STM1073	9.87465	5.45539	-4.41926
STM1074	19.6005	17.1599	4.50446	4.05313		STM1074	18.3802	4.27879	-14.1014
STM1075	34.8149	29.3837	19.2102	16.9218		STM1075	32.0993	18.066	-14.0333
STM1076	56.2337	47.2143	36.7918	23.5508		STM1076	51.724	30.1713	-21.5527
STM1077	10.4055	9.49367	6.63597	5.29208		STM1077	9.94957	5.96402	-3.98555
STM1078	48.1839	45.1558	29.7221	28.8688		STM1078	46.6698	29.2954	-17.3744
STM1079	89.1515	76.2478	36.9582	29.5558		STM1079	82.6996	33.257	-49.4426
STM1080	26.9302	27.3797	4.2664	3.70542		STM1080	27.1549	3.98591	-23.169
STM1081	16.852	15.6603	8.54736	8.52663		STM1081	16.2562	8.537	-7.71917
STM1082	30.9384	27.9691	11.5936	11.7589		STM1082	29.4538	11.6763	-17.7775
STM1083	42.1241	42.474	19.2746	15.3303		STM1083	42.2991	17.3025	-24.9966
STM1084	210.313	270.835	92.0908	96.7724		STM1084	240.574	94.4316	-146.142
STM1085	83.1221	78.9209	46.0278	42.5068		STM1085	81.0215	44.2673	-36.7542
STM1087	44.612	40.4035	74.0972	83.5379		STM1087	42.5077	78.8176	36.3098
STM1088	3.21894	3.68205	155.666	141.223		STM1088	3.4505	148.445	144.994
STM1089	1.10636	0.15993	44.7394	59.561		STM1089	0.633143	52.1502	51.5171
STM1090	30.8119	31.3265	17456.8	15400.8		STM1090	31.0692	16428.8	16397.7
STM1091	14.3529	13.6455	13266.5	12731.6		STM1091	13.9992	12999	12985
STM1092	1893.43	696.37	204.392	216.471		STM1092	1294.9	210.432	-1084.47
STM1094	54.5071	47.7713	353.167	373.422		STM1094	51.1392	363.294	312.155
STM1095	11.0113	11.8008	3.53645	4.0101		STM1095	11.406	3.77328	-7.63277
STM1096	42.7073	40.0937	22.1489	22.4251		STM1096	41.4005	22.287	-19.1135
STM1097	75.2643	68.7962	59.3789	73.0818		STM1097	72.0302	66.2303	-5.7999
STM1098	16.6629	13.2659	16.4697	16.9857		STM1098	14.9644	16.7277	1.76332
STM1099	4.41868	3.1462	4.79633	5.49486		STM1099	3.78244	5.1456	1.36315
STM1100	36.258	30.4617	18.0626	17.2837		STM1100	33.3598	17.6732	-15.6867
STM1101	26.0023	19.174	68.9332	83.2478		STM1101	22.5882	76.0905	53.5023
STM1102	9.95806	6.41162	15.1077	14.9516		STM1102	8.18484	15.0296	6.84481
STM1103	16.7487	17.9583	39.4425	34.467		STM1103	17.3535	36.9547	19.6012
STM1104	29.2144	22.34	49.2538	56.6406		STM1104	25.7772	52.9472	27.17
STM1105	3.31129	2.82323	5.49261	5.76887		STM1105	3.06726	5.63074	2.56347
STM1106	4.61099	2.10771	6.70246	5.83102		STM1106	3.35935	6.26674	2.90739
STM1107	6.24031	5.33934	10.4862	11.3489		STM1107	5.78982	10.9176	5.12775
STM1108	5.48683	4.0782	4.89024	3.77741		STM1108	4.78252	4.33383	-0.44869
STM1109	7.49072	6.86727	4.0287	4.50542		STM1109	7.17899	4.26706	-2.91193
STM1110	2.43279	3.87906	1.26877	1.39444		STM1110	3.15592	1.33161	-1.82432
STM1111	32.3357	21.5812	18.1088	17.0371		STM1111	26.9584	17.573	-9.38546
STM1112	110.592	96.2805	88.7789	78.8602		STM1112	103.436	83.8196	-19.6167
STM1113	28.53	16.1396	3.6333	2.34853		STM1113	22.3348	2.99091	-19.3439
STM1114	3.85387	3.34895	0.364541	0.401218		STM1114	3.60141	0.382879	-3.21853
STM1115	6.07897	6.2036	2.55098	2.76539		STM1115	6.14128	2.65819	-3.4831
STM1116	3.63905	1.80462	1.4234	0.603798		STM1116	2.72184	1.0136	-1.70824
STM1117	66.7675	72.4346	99.8186	85.303		STM1117	69.601	92.5608	22.9598
STM1118	678.287	718.25	394.347	462.315		STM1118	698.268	428.331	-269.937
STM1119	541.495	532.25	312.476	306.187		STM1119	536.873	309.331	-227.541
STM1120	26.2872	19.9072	11.9702	7.42125		STM1120	23.0972	9.69575	-13.4014
STM1121	16.5346	10.7838	6.39135	8.90813		STM1121	13.6592	7.64974	-6.00946
STM1122	21.6575	18.0639	5.89304	5.58547		STM1122	19.8607	5.73926	-14.1214
STM1123	140.358	96.968	90.7007	83.8119		STM1123	118.663	87.2563	-31.4067
STM1124	133.552	92.3775	182.385	167.34		STM1124	112.965	174.863	61.8979
STM1125	63.0398	40.864	130.991	122.628		STM1125	51.9519	126.809	74.8575
STM05010	295.982	195.315	2223.88	2236.1		STM05010	245.649	2229.99	1984.34
STM1126	70.5088	51.1135	474.304	506.522		STM1126	60.8111	490.413	429.602
STM1127	201.75	224.032	60.3917	56.4919		STM1127	212.891	58.4418	-154.449
STM1128	17.9368	21.5551	769.512	788.048		STM1128	19.746	778.78	759.034
STM1129	26.5914	26.775	1189.62	1115.2		STM1129	26.6832	1152.41	1125.73
STM1130	89.0964	96.8402	3623.03	3806.5		STM1130	92.9683	3714.77	3621.8
STM1131	290.433	325.682	5199.12	6211.22		STM1131	308.058	5705.17	5397.11
STM1132	15.3133	17.6722	546.498	523.543		STM1132	16.4927	535.021	518.528
STM1133	161.995	173.469	1293.99	1307.62		STM1133	167.732	1300.8	1133.07
STM05015	3.79155	1.68753	1.24888	0.794653		STM05015	2.73954	1.02177	-1.71777
STM1135	98.2377	85.5598	15.7079	10.2278		STM1135	91.8987	12.9678	-78.9309
STM1136	71.5954	71.2492	28.9899	28.2627		STM1136	71.4223	28.6263	-42.796
STM1137	78	74.3211	31.0284	30.9239		STM1137	76.1606	30.9762	-45.1844
STM1138	19.1142	22.7883	8.11516	7.07604		STM1138	20.9513	7.5956	-13.3557
STM1139	3.47963	2.5768	4.70599	3.81636		STM1139	3.02822	4.26117	1.23296
STM1140	1.00645	0.591044	1.27943	1.37769		STM1140	0.798748	1.32856	0.529809
STM1141	2.0013	1.62971	2.34841	3.85189		STM1141	1.81551	3.10015	1.28464
STM1142	2.99929	1.40908	3.12843	2.71793		STM1142	2.20419	2.92318	0.718992
STM1143	1.93377	0.694731	1.29031	1.5854		STM1143	1.31425	1.43786	0.123603
STM1144	2.78691	2.40484	1.69075	1.92513		STM1144	2.59587	1.80794	-0.787933
STM1145	11.6575	10.4058	15.4381	14.0922		STM1145	11.0316	14.7652	3.73354
STM1146	39.4033	37.9833	46.0044	45.4968		STM1146	38.6933	45.7506	7.0573
STM1147	18.9996	13.6438	17.1868	14.6436		STM1147	16.3217	15.9152	-0.406519
STM1148.S	46.6024	40.4779	62.8838	70.1598		STM1148.S	43.5401	66.5218	22.9816
STM1149	25.6391	24.602	12.5747	12.0017		STM1149	25.1205	12.2882	-12.8323
STM1150	250.383	280.635	119.211	113.195		STM1150	265.509	116.203	-149.306
STM1151	62.1064	62.758	28.154	24.8276		STM1151	62.4322	26.4908	-35.9414
STM1152	13.32	12.3941	6.57583	6.95211		STM1152	12.8571	6.76397	-6.09309
STM1153	1231.2	1350.79	663.416	659.184		STM1153	1291	661.3	-629.695
STM1154	10.7999	7.64809	2.14324	2.52981		STM1154	9.22402	2.33652	-6.88749
STM1155	82.9042	91.1921	26.6856	19.7415		STM1155	87.0482	23.2135	-63.8346
STM1156	19.275	25.9315	4.49113	3.16753		STM1156	22.6032	3.82933	-18.7739
STM1157	27.1895	23.3188	14.6039	16.6168		STM1157	25.2541	15.6104	-9.64376
STM1158	4.68269	4.48291	3.49044	3.51831		STM1158	4.5828	3.50438	-1.07842
STM1159	9.97162	9.36941	1.67158	1.06361		STM1159	9.67052	1.3676	-8.30292
STM1160	65.1833	55.3111	35.5915	26.8355		STM1160	60.2472	31.2135	-29.0337
STM1161.S	783.45	573.43	503.97	482.713		STM1161.S	678.44	493.342	-185.098
STM1162	43.1242	43.1696	13.7884	12.6338		STM1162	43.1469	13.2111	-29.9358
STM1163	41.1708	46.3341	9.72578	8.61299		STM1163	43.7524	9.16939	-34.583
STM1164	324.485	296.944	139.495	148.892		STM1164	310.714	144.193	-166.521
STM1165	145.847	143.647	70.8935	68.5577		STM1165	144.747	69.7256	-75.0212
STM1166	19.2571	20.0066	13.2226	12.7145		STM1166	19.6319	12.9685	-6.66335
STM1167	140.272	130.584	91.5915	89.6861		STM1167	135.428	90.6388	-44.7893
STM1168	56.4605	43.9729	21.8878	21.5061		STM1168	50.2167	21.6969	-28.5198
STM1169	25.9791	24.1616	9.80981	9.95542		STM1169	25.0704	9.88261	-15.1878
STM1170	14.6081	13.7259	5.69609	5.64797		STM1170	14.167	5.67203	-8.49493
STM1171	450.28	522.766	172.905	144.555		STM1171	486.523	158.73	-327.793
STM1172	1420.37	1230.72	380.729	299.114		STM1172	1325.54	339.921	-985.622
STM1173	169.805	125.661	45.7018	45.4487		STM1173	147.733	45.5753	-102.158
STM1174	444.097	456.109	206.628	211.851		STM1174	450.103	209.239	-240.864
STM1175	99.5511	108.813	49.901	37.092		STM1175	104.182	43.4965	-60.6857
STM1176	658.732	661.514	308.156	284.942		STM1176	660.123	296.549	-363.574
STM1177	422.523	328.332	118.883	114.392		STM1177	375.428	116.638	-258.79
STM1178	366.216	250.853	75.1503	66.2012		STM1178	308.535	70.6758	-237.859
STM1179	699.056	512.883	136.334	116.324		STM1179	605.97	126.329	-479.641
STM1180	95.4426	100.855	32.6795	28.6821		STM1180	98.1488	30.6808	-67.4681
STM1181	99.4123	86.0272	23.0805	22.0564		STM1181	92.7198	22.5685	-70.1513
STM1182	117.846	125.824	38.2454	42.2831		STM1182	121.835	40.2642	-81.5712
STM1183	905.701	1119.36	513.862	483.715		STM1183	1012.53	498.788	-513.741
STM1184	805.232	841.825	636.03	576.913		STM1184	823.529	606.471	-217.057
STM1185	170.007	153.577	102.655	98.7317		STM1185	161.792	100.693	-61.0984
STM05020	5.90284	9.02642	5.16101	5.30034		STM05020	7.46463	5.23068	-2.23396
STM1187	53.8435	51.4036	5.98327	5.76756		STM1187	52.6236	5.87541	-46.7481
STM1188	57.9543	57.1457	85.9583	89.7592		STM1188	57.55	87.8588	30.3088
STM05025	50.7687	49.1856	68.1139	65.4686		STM05025	49.9771	66.7912	16.8141
STM1189	19.5639	14.4462	12.7032	11.2215		STM1189	17.005	11.9624	-5.04266
STM1190	951.091	978.401	161.793	176.662		STM1190	964.746	169.227	-795.519
STM1191	292.596	255.959	40.7086	26.1791		STM1191	274.277	33.4438	-240.834
STM1192	127.732	142.422	21.5514	19.5804		STM1192	135.077	20.5659	-114.511
STM1193	127.866	132.089	19.7696	23.6561		STM1193	129.977	21.7129	-108.265
STM1194	265.773	261.178	68.9615	61.4183		STM1194	263.475	65.1899	-198.286
STM1195	796.798	526.481	184.045	210.797		STM1195	661.639	197.421	-464.218
STM1196	9458.22	9599.8	4097.12	4027.35		STM1196	9529.01	4062.24	-5466.77
STM1197	618.856	648.502	157.667	173.04		STM1197	633.679	165.353	-468.325
STM1198	34.0382	38.8135	24.8907	26.0429		STM1198	36.4258	25.4668	-10.959
STM1199	109.064	108.64	55.3119	69.5134		STM1199	108.852	62.4126	-46.4394
STM1200	63.824	59.3093	27.8198	32.0997		STM1200	61.5667	29.9597	-31.6069
STM1201	29.0081	21.7049	10.7213	8.77444		STM1201	25.3565	9.74788	-15.6086
STM1202	67.9617	70.4203	29.2062	27.7524		STM1202	69.191	28.4793	-40.7117
STM1203	396.665	421.047	62.5375	63.1115		STM1203	408.856	62.8245	-346.032
STM1204	1.95988	1.2993	0.792155	0.932204		STM1204	1.62959	0.862179	-0.767411
STM1205	416.895	472.005	354.141	344.489		STM1205	444.45	349.315	-95.135
STM1206	75.9069	75.3926	44.4944	30.7502		STM1206	75.6497	37.6223	-38.0275
STM1207	67.4835	79.5549	44.0136	43.0823		STM1207	73.5192	43.548	-29.9712
STM1208	67.2676	62.3643	34.7475	32.2807		STM1208	64.8159	33.5141	-31.3018
STM1209	84.2299	80.1003	41.2592	38.2589		STM1209	82.1651	39.759	-42.4061
STM1210	197.371	170.305	74.4881	73.4733		STM1210	183.838	73.9807	-109.857
STM1211	40.2701	42.9813	9.86181	11.0821		STM1211	41.6257	10.472	-31.1538
STM1212	54.0758	49.0824	69.0053	57.495		STM1212	51.5791	63.2502	11.6711
STM1213	110.418	100.082	43.4365	46.7965		STM1213	105.25	45.1165	-60.1334
STM1214	51.8347	55.8851	61.8646	47.413		STM1214	53.8599	54.6388	0.778942
STM1215	25.3194	23.2922	8.61008	13.7717		STM1215	24.3058	11.1909	-13.1149
STM1216	28.4348	23.4595	13.7921	11.6717		STM1216	25.9471	12.7319	-13.2152
STM1217.S	52.8733	46.8834	8.52735	8.1288		STM1217.S	49.8783	8.32808	-41.5503
STM1218	23.5383	30.9436	6.93293	8.18748		STM1218	27.2409	7.56021	-19.6807
STM1219	50.071	46.8471	24.1956	23.6808		STM1219	48.459	23.9382	-24.5208
STM1220	55.819	37.3764	29.2721	25.6085		STM1220	46.5977	27.4403	-19.1575
STM1221	127.72	127.098	93.6599	100.02		STM1221	127.409	96.8401	-30.569
STM1222	79.0478	82.3596	17.4556	18.1958		STM1222	80.7037	17.8257	-62.878
STM1223	21.4067	25.1722	3.93885	3.56235		STM1223	23.2894	3.7506	-19.5388
STM1224	5.19756	4.22799	20.5371	23.8115		STM1224	4.71278	22.1743	17.4615
STM1225	13.5766	20.416	1.93309	2.20553		STM1225	16.9963	2.06931	-14.927
STM1226	59.8922	67.8501	6.22491	6.5873		STM1226	63.8712	6.4061	-57.4651
STM1227	263.12	231.446	50.6924	46.3631		STM1227	247.283	48.5278	-198.755
STM1228	42.2647	65.2344	9.84298	8.81657		STM1228	53.7495	9.32977	-44.4198
STM1229	47.7207	44.2914	19.8809	15.7857		STM1229	46.006	17.8333	-28.1727
STM1230	71.8664	64.9746	133.212	140.941		STM1230	68.4205	137.076	68.6557
STM1231	130.237	130.259	383.959	291.375		STM1231	130.248	337.667	207.419
STM1232	133.935	131.769	24.3414	22.3651		STM1232	132.852	23.3533	-109.499
STM1233	42.9733	47.0957	7.52771	5.23224		STM1233	45.0345	6.37997	-38.6545
STM1234.S	308.828	335.055	43.7658	39.0544		STM1234.S	321.941	41.4101	-280.531
STM1235	29.3699	38.7084	12.891	12.22		STM1235	34.0391	12.5555	-21.4836
STM1236	104.621	114.325	36.7976	35.1005		STM1236	109.473	35.9491	-73.524
STM1237	86.5908	73.9585	22.5406	19.3846		STM1237	80.2746	20.9626	-59.312
STM1238	954.535	911.889	929.561	813.858		STM1238	933.212	871.71	-61.502
STM1239	15.5327	17.5661	382.221	415.366		STM1239	16.5494	398.793	382.244
STM05040	2.83755	0.701626	1.5188	1.33809		STM05040	1.76959	1.42845	-0.341137
STM1240	8.72757	8.22989	21.5593	21.0519		STM1240	8.47873	21.3056	12.8268
STM1241.1N	5.63069	6.66229	13.704	23.8754		STM1241.1N	6.14649	18.7897	12.6432
STM1241	176.34	174.914	164.496	163.124		STM1241	175.627	163.81	-11.8167
STM1242	80.946	82.4953	218.033	223.336		STM1242	81.7206	220.685	138.964
STM1243	33.4523	43.6335	20.8693	12.3656		STM1243	38.5429	16.6174	-21.9254
STM1244	3.23001	1.21398	64.4337	70.2067		STM1244	2.22199	67.3202	65.0982
STM1245	2.15334	0.505824	6.59779	4.28743		STM1245	1.32958	5.44261	4.11303
STM1246	25.2859	26.0236	655.724	707.511		STM1246	25.6547	681.618	655.963
STM1248	473.54	388.254	1423.04	1239.53		STM1248	430.897	1331.28	900.387
STM1249	189.723	197.958	422.07	412.396		STM1249	193.841	417.233	223.392
STM1250	167.929	292.077	253.524	271.91		STM1250	230.003	262.717	32.7135
STM1251	842.016	910.715	1395.42	2126.29		STM1251	876.365	1760.86	884.49
STM1252	6.32801	6.16444	13.1403	12.7153		STM1252	6.24622	12.9278	6.68154
STM1253	9.36502	9.52145	22.1288	19.8894		STM1253	9.44323	21.0091	11.5659
STM1254	30.6325	23.4676	27.6398	33.3545		STM1254	27.05	30.4972	3.44714
STM1255	340.337	296.264	45.6945	42.4283		STM1255	318.3	44.0614	-274.239
STM1256	54.1713	76.2439	17.483	16.4002		STM1256	65.2076	16.9416	-48.266
STM1257	10.9682	9.02472	2.74951	2.47341		STM1257	9.99647	2.61146	-7.38501
STM1258	33.7182	37.722	16.5857	14.83		STM1258	35.7201	15.7078	-20.0123
STM1259	8.02933	7.82534	3.6084	3.52902		STM1259	7.92734	3.56871	-4.35862
STM1260	8.0646	7.27687	3.25458	3.48329		STM1260	7.67074	3.36894	-4.3018
STM1261	21.9827	20.8116	6.9048	4.72504		STM1261	21.3971	5.81492	-15.5822
STM1263	56.9866	53.6173	15.6121	16.3458		STM1263	55.302	15.979	-39.323
STM1264	19.77	13.932	12.823	10.2768		STM1264	16.851	11.5499	-5.3011
STM1265	25.3995	21.9101	8.53939	8.03402		STM1265	23.6548	8.2867	-15.3681
STM1266	79.0807	82.9235	43.7102	49.201		STM1266	81.0021	46.4556	-34.5465
STM1267	524.311	634.895	152.929	162.813		STM1267	579.603	157.871	-421.732
STM1268	5.27142	6.24517	8.24758	7.30137		STM1268	5.75829	7.77448	2.01618
STM1269	4.14529	5.77677	17.7445	21.1439		STM1269	4.96103	19.4442	14.4831
STM1270	109.543	119.48	60.4957	54.2923		STM1270	114.511	57.394	-57.1174
STM1271	37.2291	42.4618	27.1056	26.1274		STM1271	39.8455	26.6165	-13.229
STM1272	9.32846	13.1476	5.94618	3.61152		STM1272	11.2381	4.77885	-6.4592
STM1273	14.5214	12.1406	6.59613	5.59607		STM1273	13.331	6.0961	-7.23492
STM1273.1n	11.6587	12.8597	5.55161	6.39203		STM1273.1n	12.2592	5.97182	-6.28739
STM1274	540.515	566.598	1084.36	959.015		STM1274	553.557	1021.69	468.129
STM1275	96.8128	81.9659	127.297	143.151		STM1275	89.3893	135.224	45.8347
STM1276	94.0899	78.7316	40.3489	31.8073		STM1276	86.4107	36.0781	-50.3326
STM1277	58.9936	42.7734	30.1006	25.8967		STM1277	50.8835	27.9986	-22.8849
STM1278	2.56752	2.41246	0.541989	0.811442		STM1278	2.48999	0.676716	-1.81327
STM1279	6.9197	6.82252	5.87444	4.2939		STM1279	6.87111	5.08417	-1.78694
STM1280	7.80283	4.15457	3.45899	2.71879		STM1280	5.9787	3.08889	-2.88982
STM1281	29.0336	21.0131	26.3959	31.2474		STM1281	25.0234	28.8216	3.79829
STM1282	73.3361	101.487	70.7015	51.1402		STM1282	87.4113	60.9208	-26.4905
STM1283	67.651	87.1974	48.1607	53.4898		STM1283	77.4242	50.8252	-26.5989
STM1284	39.1167	32.977	27.8507	28.4804		STM1284	36.0468	28.1656	-7.88127
STM1285	73.2624	69.4376	53.0494	50.1466		STM1285	71.35	51.598	-19.752
STM1286	622.685	652.17	870.936	918.76		STM1286	637.428	894.848	257.42
STM1287	6.39202	7.91958	3.42301	3.41258		STM1287	7.1558	3.41779	-3.73801
STM1288	39.544	39.3874	24.3092	21.934		STM1288	39.4657	23.1216	-16.344
STM1289	23.2868	21.9846	10.1591	9.51017		STM1289	22.6357	9.83466	-12.8011
STM1290	1256.1	1300.13	512.784	472.799		STM1290	1278.12	492.791	-785.326
STM1291	465.898	438.918	368.595	319.946		STM1291	452.408	344.27	-108.138
STM1292	259.967	273.582	224.234	211.813		STM1292	266.775	218.024	-48.7508
STM1293	105.158	98.8428	42.2043	36.1214		STM1293	102	39.1629	-62.8374
STM1294	53.3274	51.5	18.3333	16.5933		STM1294	52.4137	17.4633	-34.9504
STM1295	45.567	48.3971	20.5527	18.7368		STM1295	46.9821	19.6447	-27.3373
STM1296	171.381	150.35	107.213	123.197		STM1296	160.866	115.205	-45.661
STM1297	119.627	100.271	118.899	90.9986		STM1297	109.949	104.949	-4.99987
STM1298	42.2053	44.645	51.7068	52.2603		STM1298	43.4252	51.9835	8.55838
STM1299	10.9933	9.70791	5.35574	4.23529		STM1299	10.3506	4.79551	-5.55507
STM1300	254.632	252.669	123.012	84.1597		STM1300	253.651	103.586	-150.065
STM1301	7.42259	6.61969	7.08606	4.69666		STM1301	7.02114	5.89136	-1.12978
STM1302	48.2818	52.7405	47.7089	45.7251		STM1302	50.5111	46.717	-3.79418
STM1303	26.5087	21.2334	55.2796	43.0772		STM1303	23.871	49.1784	25.3074
STM1304	56.6502	34.611	68.0275	63.5956		STM1304	45.6306	65.8115	20.181
STM1305	24.0549	12.9742	19.4512	14.5199		STM1305	18.5146	16.9855	-1.52902
STM1306	37.2341	30.8705	39.6716	37.2812		STM1306	34.0523	38.4764	4.42413
STM1307	8.58001	6.47784	7.38131	5.21016		STM1307	7.52892	6.29574	-1.23319
STM1308	64.2011	65.9978	102.934	106.893		STM1308	65.0995	104.914	39.8141
STM1309	11.1166	10.0659	3.28486	2.67964		STM1309	10.5913	2.98225	-7.609
STM1310	71.9413	71.7289	57.6042	56.2663		STM1310	71.8351	56.9353	-14.8998
STM1311	394.234	430.109	321.756	320.663		STM1311	412.171	321.21	-90.9619
STM1312	207.314	163.928	331.884	333.05		STM1312	185.621	332.467	146.846
STM1313	39.4053	45.045	64.5974	50.1184		STM1313	42.2251	57.3579	15.1327
STM1314	184.026	256.568	274.963	258.273		STM1314	220.297	266.618	46.3214
STM1315	35.8596	49.5	72.8686	69.6282		STM1315	42.6798	71.2484	28.5686
STM1316	16.1702	18.4388	30.9942	32.4604		STM1316	17.3045	31.7273	14.4228
STM1317	23.7027	23.3128	23.6435	20.1887		STM1317	23.5077	21.9161	-1.59164
STM1318	74.3606	74.5376	71.3343	65.7994		STM1318	74.4491	68.5668	-5.88225
STM1319	32.5748	34.9801	9.80117	8.31519		STM1319	33.7774	9.05818	-24.7193
STM1320	12.5998	10.4784	6.52619	6.67497		STM1320	11.5391	6.60058	-4.93851
STM1321	3.60754	3.59144	0.974315	0.812345		STM1321	3.59949	0.89333	-2.70616
STM1322	112.755	98.1225	37.2399	35.4966		STM1322	105.439	36.3683	-69.0705
STM1323	46.7237	41.3169	17.478	13.8836		STM1323	44.0203	15.6808	-28.3395
STM1324	148.241	130.744	155.977	174.256		STM1324	139.492	165.116	25.6241
STM1325	389.984	361.219	263.027	305.584		STM1325	375.601	284.305	-91.2959
STM1326	59.1803	52.5061	44.4527	41.3453		STM1326	55.8432	42.899	-12.9442
STM1327	237.613	306.436	14.5126	13.2103		STM1327	272.025	13.8614	-258.163
STM1328	10.3418	9.2875	6764.03	7684.72		STM1328	9.81466	7224.38	7214.56
STM1329	4.26418	5.80556	375.316	437.421		STM1329	5.03487	406.368	401.333
STM1330	5.65786	5.69397	125.728	121.543		STM1330	5.67591	123.636	117.96
STM1332	56.6594	54.2928	25.6452	27.5166		STM1332	55.4761	26.5809	-28.8952
STM1333	1205.23	1405.96	491.655	486.543		STM1333	1305.59	489.099	-816.495
STM1334.c	7972.66	8213.12	2048.42	1984.34		STM1334.c	8092.89	2016.38	-6076.51
STM1335	28114.4	29991.3	5658.82	7275.09		STM1335	29052.9	6466.96	-22585.9
STM1336	1313.22	1251.43	271.103	219.151		STM1336	1282.32	245.127	-1037.2
STM1337	103.437	104.914	27.5603	25.6575		STM1337	104.176	26.6089	-77.5667
STM1338	209.919	190.918	129.479	127.678		STM1338	200.419	128.579	-71.8399
STM1339	544.864	528.943	519.889	520.302		STM1339	536.903	520.095	-16.8077
STM1340	46.6694	42.7307	11.4832	11.0032		STM1340	44.7	11.2432	-33.4568
STM1341	162.085	167.95	61.8508	66.0194		STM1341	165.017	63.9351	-101.082
STM1342	43.8202	39.4052	15.4997	15.8783		STM1342	41.6127	15.689	-25.9237
STM1343	38.896	37.0698	33.1705	28.6954		STM1343	37.9829	30.9329	-7.04997
STM1344	19.4586	19.3301	59.3915	58.2535		STM1344	19.3943	58.8225	39.4282
STM1345	33.4772	26.6185	21.2136	17.6557		STM1345	30.0478	19.4346	-10.6132
STM1346	9.22699	8.66975	30.0125	44.3172		STM1346	8.94837	37.1649	28.2165
STM1347	88.9752	107.706	52.6753	50.1077		STM1347	98.3406	51.3915	-46.9491
STM1348	53.1381	52.1733	29.4355	25.8338		STM1348	52.6557	27.6347	-25.0211
STM1349	394.616	384.721	278.355	252.466		STM1349	389.668	265.41	-124.258
STM1350	2.98079	2.48654	2.18398	2.86614		STM1350	2.73367	2.52506	-0.208607
STM1351	1.79518	1.42044	2.43915	2.53965		STM1351	1.60781	2.4894	0.881588
STM1352	1.34627	1.30011	0.833766	1.45194		STM1352	1.32319	1.14285	-0.180334
STM1353	1.33097	1.17702	0.939127	1.53287		STM1353	1.254	1.236	-0.0179995
STM1354	1.58418	0.850575	1.16342	0.933385		STM1354	1.21738	1.0484	-0.168976
STM1355	2.4468	1.98905	7.29084	7.99183		STM1355	2.21793	7.64134	5.42341
STM1356	9.02431	6.46794	42.5057	41.1174		STM1356	7.74612	41.8115	34.0654
STM1357.S	3.99523	3.90861	13.5202	15.0902		STM1357.S	3.95192	14.3052	10.3533
STM1358	42.3192	35.2602	31.8307	31.4515		STM1358	38.7897	31.6411	-7.14859
STM1359	32.3738	30.2591	46.1354	45.8082		STM1359	31.3165	45.9718	14.6553
STM1360	1.09209	0.549716	4.10385	4.9701		STM1360	0.820903	4.53698	3.71607
STM1361	2.08992	0.673272	1.89964	2.14003		STM1361	1.3816	2.01983	0.638234
STM1362	7.81538	6.43421	16.3038	18.0803		STM1362	7.12479	17.192	10.0672
STM1363	9.57865	5.62511	7.18109	4.37059		STM1363	7.60188	5.77584	-1.82604
STM1364	53.8038	53.9695	24.8954	22.5711		STM1364	53.8867	23.7333	-30.1534
STM1365	28.5738	28.316	25.0622	22.2635		STM1365	28.4449	23.6628	-4.78209
STM1366	48.3431	40.6769	33.8165	31.0025		STM1366	44.51	32.4095	-12.1005
STM1367	206.396	171.938	62.3186	71.066		STM1367	189.167	66.6923	-122.474
STM1368	27.4107	26.6099	8.90095	14.6472		STM1368	27.0103	11.7741	-15.2362
STM1369	56.7136	47.5111	49.7427	55.812		STM1369	52.1123	52.7773	0.664995
STM1370	14.3813	15.3266	14.5726	15.2298		STM1370	14.8539	14.9012	0.0473112
STM1371	29.3832	29.3537	31.418	33.676		STM1371	29.3685	32.547	3.17854
STM1372	13.9875	14.6366	15.1178	14.8106		STM1372	14.312	14.9642	0.652154
STM1373	15.3862	14.7539	14.416	14.8848		STM1373	15.07	14.6504	-0.419639
STM1374	15.5371	15.5445	13.8769	13.3385		STM1374	15.5408	13.6077	-1.93309
STM1375	55.0169	52.2649	27.0777	25.1971		STM1375	53.6409	26.1374	-27.5035
STM1376	227.727	214.999	124.107	177.603		STM1376	221.363	150.855	-70.5079
STM1377	20823.7	26225.6	10953.4	11292.1		STM1377	23524.6	11122.8	-12401.9
STM1378	123.956	137.296	70.3509	73.2403		STM1378	130.626	71.7956	-58.8301
STM1379	5.84519	5.72733	16.1651	15.5531		STM1379	5.78626	15.8591	10.0728
STM1380	6.08159	6.20337	21.8163	17.9451		STM1380	6.14248	19.8807	13.7382
STM1381	14.5811	17.836	68.6769	65.8905		STM1381	16.2086	67.2837	51.0751
STM1382	21.5174	20.5318	74.0033	75.1406		STM1382	21.0246	74.5719	53.5473
STM1383	2.066	1.12577	1.62222	1.53684		STM1383	1.59588	1.57953	-0.016352
STM1384	1.94884	2.47874	0.83665	0.449542		STM1384	2.21379	0.643096	-1.5707
STM1385	3.28813	1.3594	0.205782	0.196406		STM1385	2.32376	0.201094	-2.12267
STM1386	63.1965	56.1111	35.15	35.3533		STM1386	59.6538	35.2517	-24.4021
STM1387	20.245	24.6259	15.9603	15.7799		STM1387	22.4355	15.8701	-6.56535
STM1388	67.6103	65.9144	69.7852	75.0366		STM1388	66.7623	72.4109	5.64858
STM1389	133.681	109.325	43.2544	43.1555		STM1389	121.503	43.205	-78.2983
STM1390	15.489	13.9778	11.6376	12.0308		STM1390	14.7334	11.8342	-2.89922
STM1391	8.23926	9.32688	60.2502	57.4561		STM1391	8.78307	58.8532	50.0701
STM1392	9.62953	8.07026	37.3319	43.3133		STM1392	8.84989	40.3226	31.4727
STM1393	2.36074	2.15656	6.20727	6.07133		STM1393	2.25865	6.1393	3.88065
STM1394	2.33887	1.85142	7.71975	9.18608		STM1394	2.09514	8.45291	6.35777
STM1395	4.63764	4.02093	19.9306	21.6777		STM1395	4.32929	20.8042	16.4749
STM1396	10.5003	8.6329	55.1666	53.336		STM1396	9.5666	54.2513	44.6847
STM1397	16.9866	16.1172	71.6536	72.4507		STM1397	16.5519	72.0521	55.5002
STM1398	20.714	17.1355	74.9411	76.7031		STM1398	18.9247	75.8221	56.8974
STM1399	5.06541	4.70833	16.1488	11.5496		STM1399	4.88687	13.8492	8.96233
STM1400	10.1089	8.83321	26.9958	27.9621		STM1400	9.47106	27.4789	18.0079
STM1401	8.46055	9.20055	14.7491	16.3752		STM1401	8.83055	15.5621	6.73159
STM1402	7.10807	7.09253	12.1546	12.2739		STM1402	7.1003	12.2143	5.11395
STM1403	3.47826	2.59202	4.08152	4.65675		STM1403	3.03514	4.36914	1.334
STM1404	6.78053	6.48957	5.60041	6.9072		STM1404	6.63505	6.25381	-0.381238
STM1405	4.47801	4.81835	5.50892	5.03322		STM1405	4.64818	5.27107	0.622895
STM1406	9.28708	5.73065	36.1092	35.3264		STM1406	7.50887	35.7178	28.2089
STM1407	4.13826	6.92611	23.3695	19.4401		STM1407	5.53219	21.4048	15.8726
STM1408	9.49084	7.61265	22.636	29.2671		STM1408	8.55175	25.9516	17.3998
STM1409	7.3639	8.6257	21.9579	19.1329		STM1409	7.9948	20.5454	12.5506
STM1410	6.80563	4.52409	14.4871	16.6845		STM1410	5.66486	15.5858	9.92094
STM1411	3.84574	3.78721	11.3976	10.9335		STM1411	3.81648	11.1655	7.34904
STM1412	10.3785	10.0663	22.9166	22.3069		STM1412	10.2224	22.6118	12.3894
STM1413	3.39992	3.3985	10.1862	10.8743		STM1413	3.39921	10.5303	7.13106
STM1414	4.62504	3.49619	13.0307	13.8477		STM1414	4.06062	13.4392	9.37862
STM1415	16.5715	15.8311	20.7536	19.3114		STM1415	16.2013	20.0325	3.83119
STM1416	21.108	19.5688	18.9895	24.8661		STM1416	20.3384	21.9278	1.58944
STM1417	11.4322	12.6766	12.6651	14.7742		STM1417	12.0544	13.7196	1.66523
STM1418	31.4265	30.0487	34.1706	36.2206		STM1418	30.7376	35.1956	4.45803
STM1419	25.6603	22.985	26.5133	27.3154		STM1419	24.3227	26.9143	2.59165
STM1420	13.3794	9.77771	8.72214	8.66828		STM1420	11.5785	8.69521	-2.88332
STM1421	6.90335	5.23676	5.44999	7.2508		STM1421	6.07006	6.3504	0.280337
STM1422	4.51508	2.90723	8.91098	13.6216		STM1422	3.71116	11.2663	7.55514
STM1425	37.0025	42.204	12.7787	9.30494		STM1425	39.6033	11.0418	-28.5615
STM1426	109.652	110.293	98.6977	101.584		STM1426	109.972	100.141	-9.83151
STM1427	49.7901	50.9158	29.7479	27.9891		STM1427	50.3529	28.8685	-21.4844
STM1428	13.5849	10.5086	5.71281	4.2425		STM1428	12.0468	4.97766	-7.06913
STM1429	4.68729	3.51845	4.58866	3.024		STM1429	4.10287	3.80633	-0.296541
STM1430	56.9588	61.5334	6.02392	5.75534		STM1430	59.2461	5.88963	-53.3565
STM1431	621.88	606.318	270.273	237.54		STM1431	614.099	253.907	-360.192
STM1432	195.699	212.944	75.3785	79.9997		STM1432	204.321	77.6891	-126.632
STM1433	383.845	398.782	213.309	214.187		STM1433	391.314	213.748	-177.566
STM1434	31.1866	32.4985	6.74168	5.11682		STM1434	31.8426	5.92925	-25.9133
STM1435	349.805	365.88	170.041	188.468		STM1435	357.842	179.255	-178.588
STM1436	111.461	89.2825	50.3905	47.0126		STM1436	100.372	48.7015	-51.6702
STM1437	29.2821	23.8426	17.9116	18.988		STM1437	26.5623	18.4498	-8.1125
STM1438	36.7223	34.3907	17.54	17.3742		STM1438	35.5565	17.4571	-18.0994
STM1439	73.6217	64.7639	48.1977	46.878		STM1439	69.1928	47.5378	-21.655
STM1440	84.959	78.1728	53.2928	42.582		STM1440	81.5659	47.9374	-33.6285
STM1441	5.32495	6.22689	2.97418	3.03253		STM1441	5.77592	3.00336	-2.77256
STM1442	49.7636	50.2466	11.7665	14.702		STM1442	50.0051	13.2342	-36.7708
STM1443	17.115	20.4778	5.00882	3.67738		STM1443	18.7964	4.3431	-14.4533
STM1444	532.053	526.631	1520.16	1610.82		STM1444	529.342	1565.49	1036.14
STM1445	445.289	302.793	199.5	192.555		STM1445	374.041	196.027	-178.014
STM1446	21.7245	18.3855	9.46789	9.27811		STM1446	20.055	9.373	-10.682
STM1447	55.9351	57.2013	46.7221	38.0529		STM1447	56.5682	42.3875	-14.1807
STM1448	117.988	128.32	64.4829	56.6269		STM1448	123.154	60.5549	-62.5994
STM1449	196.063	208.137	60.1461	51.2402		STM1449	202.1	55.6932	-146.407
STM1450	79.651	98.7073	36.1061	29.8846		STM1450	89.1791	32.9954	-56.1838
STM1451	566.824	543.878	361.526	445.26		STM1451	555.351	403.393	-151.958
STM1452	83.3311	89.4947	13.5972	11.6569		STM1452	86.4129	12.627	-73.7858
STM1453	49.7277	43.2044	8.32944	7.89103		STM1453	46.466	8.11024	-38.3558
STM1454	76.8498	64.6771	14.7345	12.7033		STM1454	70.7635	13.7189	-57.0445
STM1455	36.7461	36.9605	8.95944	8.58142		STM1455	36.8533	8.77043	-28.0829
STM1456	18.6562	11.8874	3.26317	2.50985		STM1456	15.2718	2.88651	-12.3853
STM1457	13.992	9.27843	2.67564	2.51904		STM1457	11.6352	2.59734	-9.03786
STM1458	33.0192	36.5243	6.35517	7.5657		STM1458	34.7718	6.96044	-27.8113
STM1459	39.1742	42.3174	5.94567	5.3613		STM1459	40.7458	5.65349	-35.0923
STM1460	119.108	130.003	33.2611	30.2171		STM1460	124.556	31.7391	-92.8165
STM1461.S	568.314	675.826	230.86	225.896		STM1461.S	622.07	228.378	-393.692
STM1462.S	167.803	159.73	99.7811	113.134		STM1462.S	163.766	106.458	-57.3086
STM1463	38.8398	38.7536	9.44395	8.51188		STM1463	38.7967	8.97791	-29.8188
STM1464	14.1614	15.6091	6.1783	5.42234		STM1464	14.8853	5.80032	-9.08493
STM1465	23.6899	25.1847	15.4613	16.4414		STM1465	24.4373	15.9514	-8.48591
STM1466	97.3818	102.942	44.7387	45.9005		STM1466	100.162	45.3196	-54.8424
STM1467	43.6061	40.7024	17.2572	16.1335		STM1467	42.1543	16.6954	-25.4589
STM1468	445.737	414.914	568.044	522.388		STM1468	430.325	545.216	114.891
STM1469	145.775	136.378	134.072	124.613		STM1469	141.076	129.342	-11.7339
STM1470	11.0356	10.5419	5.7348	6.51327		STM1470	10.7887	6.12404	-4.6647
STM1471	4.37843	4.82571	1.22845	0.790848		STM1471	4.60207	1.00965	-3.59242
STM1472	0.921468	0.419791	0.491494	0.653264		STM1472	0.67063	0.572379	-0.0982505
STM1473	6.37914	7.27687	18.0921	18.3722		STM1473	6.82801	18.2322	11.4042
STM1474	2.09082	1.26293	13.7277	14.05		STM1474	1.67688	13.8888	12.2119
STM1475	65.0731	57.0351	58.5421	47.0009		STM1475	61.0541	52.7715	-8.28261
STM1476	12.7437	14.7782	5.67873	3.77391		STM1476	13.7609	4.72632	-9.03462
STM1477	9.43983	13.4024	2.34845	2.09028		STM1477	11.4211	2.21936	-9.20177
STM1478	130.752	128.755	33.2265	28.1117		STM1478	129.754	30.6691	-99.0844
STM1479	124.151	118.342	70.43	85.022		STM1479	121.247	77.726	-43.5207
STM1480	63.5545	47.2341	33.7446	27.396		STM1480	55.3943	30.5703	-24.824
STM1481	12.1142	13.037	13.352	14.8647		STM1481	12.5756	14.1084	1.53277
STM1482	89.4973	78.6894	39.9663	36.9893		STM1482	84.0934	38.4778	-45.6156
STM1483	22.1599	17.4932	6.44442	8.44708		STM1483	19.8265	7.44575	-12.3808
STM1484	24.1666	16.3761	24.3872	20.9283		STM1484	20.2713	22.6577	2.38637
STM1485	41.8986	37.6282	16.6601	14.4031		STM1485	39.7634	15.5316	-24.2318
STM1486	7.95306	6.8771	2.9455	1.98894		STM1486	7.41508	2.46722	-4.94786
STM1487	13.3287	13.7506	8.74586	10.6965		STM1487	13.5396	9.7212	-3.81843
STM1488	48.1732	39.0097	27.9049	27.3118		STM1488	43.5914	27.6083	-15.9831
STM1489	297.817	162.977	16.7374	15.7432		STM1489	230.397	16.2403	-214.156
STM1490	5.62862	5.48724	1.72823	1.7212		STM1490	5.55793	1.72471	-3.83322
STM1491	11.2585	10.1041	5.02108	4.56709		STM1491	10.6813	4.79409	-5.88721
STM1492	9.97043	7.4438	3.53712	4.34738		STM1492	8.70712	3.94225	-4.76487
STM1493	2.7648	2.16485	1.42072	2.34767		STM1493	2.46483	1.88419	-0.580633
STM1494	3.18203	1.60993	1.34038	1.32282		STM1494	2.39598	1.3316	-1.06438
STM1495	48.219	44.5768	17.4369	14.9019		STM1495	46.3979	16.1694	-30.2285
STM1496	33.8499	28.7676	14.3483	7.91903		STM1496	31.3087	11.1337	-20.1751
STM1497	3.33597	3.09628	0.89112	1.05302		STM1497	3.21613	0.97207	-2.24406
STM1498	3.19054	2.80651	0.834508	1.1006		STM1498	2.99852	0.967552	-2.03097
STM1499	8.69637	6.82598	1.13511	1.04006		STM1499	7.76117	1.08758	-6.67359
STM1500	67.3084	60.5666	39.7001	33.3265		STM1500	63.9375	36.5133	-27.4242
STM1501	50.9824	45.1436	22.3214	24.2981		STM1501	48.063	23.3098	-24.7532
STM1502	107.74	112.745	43.8573	40.4637		STM1502	110.242	42.1605	-68.0819
STM1503	744.225	745.527	291.595	296.281		STM1503	744.876	293.938	-450.938
STM1504	4.49645	3.36427	2.86614	3.48161		STM1504	3.93036	3.17388	-0.756485
STM1505	8.73525	8.59944	5.62212	5.79088		STM1505	8.66734	5.7065	-2.96084
STM1506	5.48314	4.1216	3.41289	3.06158		STM1506	4.80237	3.23724	-1.56514
STM1508	6.80739	5.27655	5.05719	4.56673		STM1508	6.04197	4.81196	-1.23001
STM1509	35.6933	51.9204	3.15444	5.05502		STM1509	43.8069	4.10473	-39.7021
STM1510	69.4089	73.8764	24.3816	18.8911		STM1510	71.6427	21.6364	-50.0063
STM1511	55.649	52.3194	32.352	28.4595		STM1511	53.9842	30.4058	-23.5785
STM1512	17.727	15.3802	11.4883	10.1009		STM1512	16.5536	10.7946	-5.75897
STM1513	24.7031	21.4258	27.1632	31.6438		STM1513	23.0645	29.4035	6.33905
STM1514	4.68767	3.49641	10.3587	9.23722		STM1514	4.09204	9.79796	5.70592
STM1515	9.28628	10.6855	19.4775	20.0973		STM1515	9.9859	19.7874	9.80152
STM1516	5.32474	3.76193	3.46596	2.87303		STM1516	4.54333	3.16949	-1.37384
STM1517	17.5646	14.0334	8.20622	6.15251		STM1517	15.799	7.17937	-8.6196
STM1518	4.29701	5.99113	3.03621	4.96777		STM1518	5.14407	4.00199	-1.14208
STM1519.S	75.3187	75.185	16.4871	16.9913		STM1519.S	75.2519	16.7392	-58.5126
STM1520	31.964	32.5129	5.81734	6.74632		STM1520	32.2385	6.28183	-25.9566
STM1521	37.6302	34.4411	21.2786	19.6461		STM1521	36.0357	20.4623	-15.5733
STM1522	9.66882	10.7609	2.20414	2.44171		STM1522	10.2149	2.32293	-7.89195
STM1523	3.70824	4.46095	3.47232	2.88062		STM1523	4.08459	3.17647	-0.908123
STM1524	6.44355	4.93442	2.28387	2.11532		STM1524	5.68899	2.1996	-3.48939
STM1525	31.1897	31.8825	4.39314	4.40951		STM1525	31.5361	4.40133	-27.1348
STM1526	7.88981	5.6649	3.31898	1.40789		STM1526	6.77735	2.36344	-4.41392
STM1527	23.6634	30.8474	10.3335	12.4581		STM1527	27.2554	11.3958	-15.8596
STM1528	7.2163	8.76181	14.9929	15.2078		STM1528	7.98906	15.1004	7.11131
STM1530	2.76915	2.98814	2.20014	2.90754		STM1530	2.87865	2.55384	-0.32481
STM1531	12.9568	15.3663	68.6652	61.8202		STM1531	14.1616	65.2427	51.0812
STM1532	5.4905	5.10707	26.8287	21.342		STM1532	5.29879	24.0853	18.7865
STM1533	19.1494	20.7627	129.3	127.1		STM1533	19.9561	128.2	108.244
STM1534	32.2287	31.6643	211.453	189.707		STM1534	31.9465	200.58	168.634
STM1535	23.1484	21.4038	108.725	81.4377		STM1535	22.2761	95.0814	72.8053
STM1536	23.3964	22.4884	153.569	143.537		STM1536	22.9424	148.553	125.611
STM1537	26.0461	23.9724	209.802	238.407		STM1537	25.0093	224.105	199.095
STM1538	10.9011	9.26315	5.20345	4.55906		STM1538	10.0821	4.88126	-5.20088
STM1539	8.14034	7.40133	5.45839	5.28614		STM1539	7.77083	5.37227	-2.39857
STM1540	7.34623	7.79929	10.3132	10.0532		STM1540	7.57276	10.1832	2.61041
STM1541	59.5378	59.4258	48.7939	68.9487		STM1541	59.4818	58.8713	-0.610481
STM1542	9.45365	9.08308	21.7232	19.955		STM1542	9.26836	20.8391	11.5707
STM1543	9.64828	6.57081	17.2751	23.1752		STM1543	8.10954	20.2252	12.1156
STM1544	6.00201	3.69238	14.7344	13.7536		STM1544	4.84719	14.244	9.39683
STM1545	2.7359	1.76848	1.27506	1.77715		STM1545	2.25219	1.5261	-0.726085
STM1546	4.81994	4.2607	1.16591	1.38901		STM1546	4.54032	1.27746	-3.26286
STM1547	17.8874	14.2366	8.72516	7.90861		STM1547	16.062	8.31688	-7.74514
STM1548.s	14.8186	14.0713	68.5711	78.9474		STM1548.s	14.4449	73.7593	59.3143
STM1549	73.9255	71.8848	45.5641	41.6296		STM1549	72.9052	43.5969	-29.3083
STM1550	54.8303	68.477	53.7126	60.8347		STM1550	61.6536	57.2737	-4.37996
STM1551	79.5148	75.474	64.2863	61.2996		STM1551	77.4944	62.7929	-14.7014
STM1551.1n	38.8795	28.5666	42.594	48.6054		STM1551.1n	33.7231	45.5997	11.8766
STM1552	18.8956	17.9062	34.7858	33.8439		STM1552	18.4009	34.3148	15.914
STM1553	1.20664	0.537047	0.894263	0.853516		STM1553	0.871843	0.87389	0.00204685
STM05155	9.63319	9.32161	10.6853	12.1666		STM05155	9.4774	11.426	1.94856
STM1554	61.1686	64.2542	67.4675	94.8451		STM1554	62.7114	81.1563	18.4449
STM1555	9.41384	8.68656	3.58778	2.66735		STM1555	9.0502	3.12756	-5.92264
STM1556	9.89953	11.3015	4.36264	5.07547		STM1556	10.6005	4.71906	-5.88148
STM1557	24.3118	22.9944	13.6679	11.4027		STM1557	23.6531	12.5353	-11.1178
STM1558	33.7576	33.6289	15.2589	16.4396		STM1558	33.6933	15.8493	-17.844
STM1559	14.4211	13.8922	5.45455	6.00284		STM1559	14.1566	5.72869	-8.42795
STM1560	22.135	22.4896	9.22131	8.76133		STM1560	22.3123	8.99132	-13.321
STM1561	25.4413	24.7311	14.8655	14.0709		STM1561	25.0862	14.4682	-10.618
STM1562	230.743	330.281	703.28	695.039		STM1562	280.512	699.159	418.647
STM1563	136.835	131.695	99.5276	88.3289		STM1563	134.265	93.9283	-40.337
STM1564	49.0691	45.4545	38.1695	34.0844		STM1564	47.2618	36.127	-11.1348
STM1565	943.967	932.292	389.435	440.037		STM1565	938.13	414.736	-523.394
STM1566	134.089	136.873	54.7438	49.9051		STM1566	135.481	52.3244	-83.157
STM1567	209.659	192.86	151.685	172.981		STM1567	201.259	162.333	-38.9265
STM1568	200.226	219.579	482.296	444.714		STM1568	209.903	463.505	253.603
STM1569	17.6936	21.4122	21.6396	21.7494		STM1569	19.5529	21.6945	2.1416
STM1570	80.7763	88.3071	59.8213	50.7926		STM1570	84.5417	55.307	-29.2347
STM1571	5.50226	3.39442	0.91305	1.32792		STM1571	4.44834	1.12048	-3.32786
STM1572	2228.75	2463.76	2223.71	1966.64		STM1572	2346.25	2095.18	-251.075
STM1573.Sc	34.7817	49.6043	12.1957	9.75883		STM1573.Sc	42.193	10.9773	-31.2157
STM1574	14.4617	10.3689	7.0598	6.21365		STM1574	12.4153	6.63672	-5.77857
STM1575	46.2095	32.9539	18.6897	17.5229		STM1575	39.5817	18.1063	-21.4754
STM1576	4.19781	3.37618	2.71632	2.61405		STM1576	3.787	2.66519	-1.12181
STM1577	10.3704	10.4393	4.54192	4.18829		STM1577	10.4048	4.3651	-6.03972
STM1578	21.6165	19.6277	10.8096	10.9525		STM1578	20.6221	10.8811	-9.74106
STM1579	5.50982	6.32006	2.93884	2.49327		STM1579	5.91494	2.71605	-3.19889
STM1580	5.60396	5.33436	2.46418	2.15135		STM1580	5.46916	2.30776	-3.1614
STM1581	14.9848	12.0464	7.37211	6.08168		STM1581	13.5156	6.7269	-6.78871
STM1582	46.7034	41.1812	51.0319	49.0681		STM1582	43.9423	50.05	6.1077
STM1583	124.978	128.044	336.533	315.605		STM1583	126.511	326.069	199.558
STM1584	21.162	18.4239	3.78468	3.76374		STM1584	19.7929	3.77421	-16.0187
STM1585	38.2685	31.0541	15.806	16.2513		STM1585	34.6613	16.0287	-18.6326
STM1586	20.6576	19.1524	20.0395	23.0904		STM1586	19.905	21.565	1.65996
STM1587	13.2277	13.2686	7.41133	6.15051		STM1587	13.2481	6.78092	-6.46721
STM1588	21.6102	28.2015	28.3813	29.6185		STM1588	24.9058	28.9999	4.09405
STM1589	78.845	76.6798	71.0178	71.2995		STM1589	77.7624	71.1586	-6.60375
STM1590	22.1075	17.9779	19.3497	16.4325		STM1590	20.0427	17.8911	-2.15158
STM1591	8.08174	5.91221	5.73521	5.51699		STM1591	6.99697	5.6261	-1.37087
STM1592	54.8054	54.3173	29.3657	20.0553		STM1592	54.5613	24.7105	-29.8508
STM1593	56.1317	59.1933	24.2496	24.2416		STM1593	57.6625	24.2456	-33.4169
STM1594	44.0633	36.8712	14.4846	14.7243		STM1594	40.4672	14.6044	-25.8628
STM1595	30.802	28.2257	7.98309	7.10259		STM1595	29.5138	7.54284	-21.971
STM1596	22.3947	28.6296	8.25425	3.21557		STM1596	25.5122	5.73491	-19.7773
STM1597	85.0569	75.099	51.9839	49.3055		STM1597	80.078	50.6447	-29.4333
STM1598	13.0042	11.6814	12.7525	11.9244		STM1598	12.3428	12.3385	-0.004297
STM1599	19.0125	17.6233	32.33	33.8652		STM1599	18.3179	33.0976	14.7798
STM1601	10.3176	8.45159	171.568	181.989		STM1601	9.38458	176.779	167.394
STM1602	4.2088	5.03973	10.3794	9.78516		STM1602	4.62427	10.0823	5.45804
STM1603	24.4203	26.5307	45.5706	39.8855		STM1603	25.4755	42.728	17.2525
STM1604	42.5032	57.7589	5.76534	5.67704		STM1604	50.1311	5.72119	-44.4099
STM1605	121.861	96.8518	83.1596	81.9796		STM1605	109.356	82.5696	-26.7869
STM1606	3.58493	2.57925	1.49037	1.20323		STM1606	3.08209	1.3468	-1.73529
STM1607	590.546	528.149	347.076	374.48		STM1607	559.347	360.778	-198.569
STM1608	86.891	89.5022	43.4876	50.5475		STM1608	88.1966	47.0176	-41.179
STM1609	29.4093	30.3154	10.6776	9.74335		STM1609	29.8623	10.2105	-19.6518
STM1610	10.9284	9.38162	6.10104	5.51397		STM1610	10.155	5.80751	-4.34752
STM1611	43.9867	39.7798	19.6578	19.2902		STM1611	41.8832	19.474	-22.4092
STM1612	6.3604	6.78938	7.31123	5.55663		STM1612	6.57489	6.43393	-0.140964
STM1613	25.6321	30.3386	47.4871	57.0684		STM1613	27.9854	52.2777	24.2924
STM1614	6.51449	6.86041	9.04725	8.89007		STM1614	6.68745	8.96866	2.28121
STM1615	2.01556	2.23817	2.65182	2.34098		STM1615	2.12687	2.4964	0.369533
STM1616	5.11764	4.64084	4.37591	2.4289		STM1616	4.87924	3.40241	-1.47683
STM1617	10.6625	8.2309	9.27147	9.90459		STM1617	9.44671	9.58803	0.141315
STM1618	13.0229	11.5631	13.0881	9.67702		STM1618	12.293	11.3825	-0.91049
STM1619	21.7797	23.2042	19.9709	21.6824		STM1619	22.492	20.8267	-1.6653
STM1620	5.71689	4.71196	3.60921	3.19514		STM1620	5.21443	3.40218	-1.81225
STM1621	8.87282	7.22263	3.50493	3.84811		STM1621	8.04772	3.67652	-4.3712
STM1622	101.553	101.484	29.2987	27.6195		STM1622	101.519	28.4591	-73.0595
STM1623	15.6331	12.5437	4.06828	4.41958		STM1623	14.0884	4.24393	-9.84449
STM1624	133.206	133.005	49.8517	49.1863		STM1624	133.106	49.519	-83.5866
STM1625	21.9579	12.8265	111.219	95.6036		STM1625	17.3922	103.411	86.0192
STM1626	164.725	182.789	182.432	158.407		STM1626	173.757	170.419	-3.33786
STM1627	15.1438	13.2129	6.19423	6.59042		STM1627	14.1783	6.39233	-7.78602
STM1628	25.9017	19.4508	9.81227	10.152		STM1628	22.6763	9.98211	-12.6942
STM1630	2.87622	2.08387	8.37669	9.93555		STM1630	2.48005	9.15612	6.67607
STM1631	1.98471	1.36633	3.27435	3.20829		STM1631	1.67552	3.24132	1.5658
STM1632	11.6524	12.2714	14.744	12.5346		STM1632	11.9619	13.6393	1.67742
STM1633	19.0252	17.9067	23.1884	28.7335		STM1633	18.466	25.9609	7.49499
STM1634	5.71947	6.60864	6.4696	10.5414		STM1634	6.16406	8.50551	2.34145
STM1635	1.42347	1.97442	1.40522	1.01222		STM1635	1.69895	1.20872	-0.490222
STM1636	1.50172	0.894796	1.08882	2.55245		STM1636	1.19826	1.82063	0.622378
STM1637	1.78776	0.970225	2.07371	2.56225		STM1637	1.37899	2.31798	0.938992
STM1638	87.952	91.363	67.4077	70.1419		STM1638	89.6575	68.7748	-20.8827
STM1639	75.8807	71.7042	43.2057	48.4326		STM1639	73.7924	45.8192	-27.9733
STM1640	23.6717	20.391	7.72996	8.02896		STM1640	22.0314	7.87946	-14.1519
STM1641	50.3271	42.7502	17.155	17.1193		STM1641	46.5386	17.1371	-29.4015
STM1642	24.2705	22.4533	17.6537	15.4323		STM1642	23.3619	16.543	-6.81894
STM1643	32.5579	33.1409	17.1605	13.5626		STM1643	32.8494	15.3615	-17.4878
STM1644	110.102	107.566	58.0141	61.5929		STM1644	108.834	59.8035	-49.0305
STM1645	26.7097	26.3134	11.2705	10.6361		STM1645	26.5116	10.9533	-15.5582
STM1646	12.7907	10.9929	4.19834	4.41665		STM1646	11.8918	4.30749	-7.58427
STM1647	94.783	85.5917	31.7722	40.8736		STM1647	90.1874	36.3229	-53.8645
STM1648	42.4601	48.4878	28.0637	27.4375		STM1648	45.4739	27.7506	-17.7234
STM1649	20.5523	15.8554	15.2317	9.04568		STM1649	18.2039	12.1387	-6.06518
STM1650	7.28575	5.54592	1.94796	2.47894		STM1650	6.41584	2.21345	-4.20239
STM1651	23.4614	20.8369	6.30891	5.62864		STM1651	22.1491	5.96878	-16.1803
STM1652	369.535	312.733	454.879	428.063		STM1652	341.134	441.471	100.337
STM1653	59.4674	50.326	65.5664	80.101		STM1653	54.8967	72.8337	17.937
STM1654	136.385	179.349	35.4623	32.424		STM1654	157.867	33.9431	-123.924
STM1655	34.6964	35.7856	10.4553	9.89628		STM1655	35.241	10.1758	-25.0652
STM1656	54.4668	56.6674	31.1433	27.8018		STM1656	55.5671	29.4726	-26.0946
STM1657	65.615	64.2286	47.6789	45.4648		STM1657	64.9218	46.5719	-18.35
STM1658	80.3677	73.1912	56.9988	50.8331		STM1658	76.7794	53.916	-22.8635
STM1659	105.878	94.1742	544.738	516.809		STM1659	100.026	530.774	430.747
STM1660.S	298.036	362.497	199.686	200.989		STM1660.S	330.266	200.337	-129.929
STM1661	256.28	224.375	214.143	200.381		STM1661	240.328	207.262	-33.0657
STM1662	117.652	117.727	189.439	172.278		STM1662	117.69	180.859	63.169
STM1663	77.2163	78.1289	46.534	46.5822		STM1663	77.6726	46.5581	-31.1145
STM1664	23.9423	22.3001	12.7808	10.5657		STM1664	23.1212	11.6733	-11.4479
STM1665	26.305	27.6142	8.96926	11.5225		STM1665	26.9596	10.2459	-16.7137
STM1666	50.1283	57.9761	36.3425	33.6933		STM1666	54.0522	35.0179	-19.0343
STM1667	1.68269	1.36741	2.41925	3.57672		STM1667	1.52505	2.99799	1.47293
STM1668	2.96015	1.8079	3.98301	5.62862		STM1668	2.38403	4.80582	2.42179
STM1669	2.28611	1.34956	2.69666	2.71678		STM1669	1.81784	2.70672	0.888881
STM1670	1.19082	0.682259	1.61321	1.56139		STM1670	0.93654	1.5873	0.650758
STM1671	2.00295	0.403283	6.76003	8.63117		STM1671	1.20312	7.6956	6.49248
STM1672	16.0795	13.653	129.885	148.174		STM1672	14.8662	139.03	124.163
STM1673	105.09	97.2032	73.5571	74.6411		STM1673	101.146	74.0991	-27.0473
STM1674	10.1221	9.06936	3.80887	2.72117		STM1674	9.59573	3.26502	-6.3307
STM1675	7.37964	6.77043	4.003	3.0149		STM1675	7.07504	3.50895	-3.56608
STM1676	32.6502	38.4937	43.2759	40.0269		STM1676	35.572	41.6514	6.07941
STM1677	6.53665	4.89829	3.84575	3.17305		STM1677	5.71747	3.5094	-2.20807
STM1678	2.65379	2.04913	1.82938	1.67409		STM1678	2.35146	1.75174	-0.599723
STM1679	90.1382	96.8832	47.2796	46.1782		STM1679	93.5107	46.7289	-46.7818
STM1680	8.4764	5.59753	5.00656	5.45623		STM1680	7.03697	5.23139	-1.80557
STM1681	36.3003	34.1792	19.5504	20.8586		STM1681	35.2398	20.2045	-15.0353
STM1682	120.19	117.585	205.247	178.976		STM1682	118.887	192.111	73.2236
STM1683	72.5306	70.9912	37.564	36.52		STM1683	71.7609	37.042	-34.7189
STM1684	13.8251	12.6681	8.50918	6.87026		STM1684	13.2466	7.68972	-5.55684
STM1685	20.0425	20.4283	10.4035	8.19983		STM1685	20.2354	9.30167	-10.9337
STM1686	292.401	284.473	474.233	448.25		STM1686	288.437	461.242	172.805
STM1687	60.1858	37.3595	29.0806	26.0272		STM1687	48.7727	27.5539	-21.2188
STM1688	117.677	103.227	69.5821	82.695		STM1688	110.452	76.1386	-34.3136
STM1689	45.5077	35.2209	29.2211	25.7946		STM1689	40.3643	27.5078	-12.8564
STM1690	120.745	95.316	177.233	182.092		STM1690	108.031	179.663	71.632
STM1691	12.1206	8.3081	4.44949	4.27766		STM1691	10.2144	4.36357	-5.85079
STM1692	31.6935	34.154	15.9371	13.8183		STM1692	32.9238	14.8777	-18.046
STM1693	10.4509	11.8121	5.98361	5.6293		STM1693	11.1315	5.80646	-5.32503
STM1694	27.8496	24.6953	16.1732	15.6279		STM1694	26.2724	15.9005	-10.3719
STM1695	36.4882	37.8098	24.1515	22.9961		STM1695	37.149	23.5738	-13.5752
STM1696	25.4083	27.4319	16.102	15.2316		STM1696	26.4201	15.6668	-10.7533
STM1697	84.4832	78.1507	51.2533	50.8419		STM1697	81.317	51.0476	-30.2694
STM1698	27.9353	26.4945	10.0316	12.9573		STM1698	27.2149	11.4945	-15.7204
STM1698A	2.65058	1.16224	0.691176	0.175916		STM1698A	1.90641	0.433546	-1.47286
STM1699	102.831	101.213	25.8285	31.4917		STM1699	102.022	28.6601	-73.3617
STM1700	534.916	610.364	204.85	265.858		STM1700	572.64	235.354	-337.286
STM1701	8.22116	6.79117	3.40026	6.0085		STM1701	7.50617	4.70438	-2.80179
STM1702	42.4183	46.1995	8.19026	7.83235		STM1702	44.3089	8.0113	-36.2976
STM1703	32.1373	28.6894	17.0976	17.2658		STM1703	30.4133	17.1817	-13.2316
STM05225	78.9873	71.8926	44.65	45.7381		STM05225	75.44	45.194	-30.2459
STM1704	94.5336	93.4897	43.2142	39.6412		STM1704	94.0117	41.4277	-52.5839
STM1705	173.477	132.422	385.505	261.899		STM1705	152.949	323.702	170.753
STM1706	94.7586	137.466	13.0931	10.6935		STM1706	116.112	11.8933	-104.219
STM1707	75.7615	61.2737	3.54817	2.2075		STM1707	68.5176	2.87784	-65.6397
STM1708	123.713	103.591	60.7235	60.6446		STM1708	113.652	60.6841	-52.9678
STM1709	151.444	128.244	67.6991	54.9533		STM1709	139.844	61.3262	-78.5177
STM1710	37.5353	29.5575	16.7937	15.8675		STM1710	33.5464	16.3306	-17.2158
STM1711	209.574	223.122	99.7322	86.1422		STM1711	216.348	92.9372	-123.411
STM1712	111.882	101.375	157.837	155.455		STM1712	106.629	156.646	50.0171
STM1713	128.491	105.088	192.333	189.536		STM1713	116.79	190.934	74.1449
STM1714	52.6356	56.5562	27.0247	26.8692		STM1714	54.5959	26.9469	-27.649
STM1715	83.3571	92.4661	74.487	49.0415		STM1715	87.9116	61.7642	-26.1473
STM1716	44.2557	41.8227	28.9777	25.9313		STM1716	43.0392	27.4545	-15.5846
STM1717	154.085	102.254	77.0323	62.9938		STM1717	128.17	70.0131	-58.1564
STM1718	70.5556	67.0571	55.3956	53.7007		STM1718	68.8064	54.5481	-14.2582
STM1719	114.818	118.404	7.40119	6.7435		STM1719	116.611	7.07235	-109.539
STM1720	62.7273	68.8637	19.6918	19.0967		STM1720	65.7955	19.3942	-46.4013
STM1721	187.049	143.845	52.8482	50.5716		STM1721	165.447	51.7099	-113.737
STM1722a	300.929	326.256	63.3809	86.4185		STM1722a	313.593	74.8997	-238.693
STM1723	1.98764	1.49408	0.562163	0.608849		STM1723	1.74086	0.585506	-1.15536
STM1724	2.7832	2.0246	1.12375	1.59393		STM1724	2.4039	1.35884	-1.04506
STM1725	7.79271	5.57873	2.62647	2.86742		STM1725	6.68572	2.74695	-3.93877
STM1726	30.1839	26.1385	14.4238	15.6786		STM1726	28.1612	15.0512	-13.11
STM1727	9.55864	6.11193	3.4402	2.76661		STM1727	7.83528	3.1034	-4.73188
STM1728	19.5207	17.8548	20.5414	19.6054		STM1728	18.6877	20.0734	1.38563
STM1729	3.86655	3.58523	4.13916	5.47001		STM1729	3.72589	4.80458	1.07869
STM1730	4.24556	3.89418	3.12357	3.6731		STM1730	4.06987	3.39834	-0.671531
STM1731	4.8528	5.50312	5.03993	3.97039		STM1731	5.17796	4.50516	-0.672798
STM1732	519.191	390.77	104.233	86.6724		STM1732	454.981	95.4528	-359.528
STM1733	40.7698	42.1567	20.1944	20.4556		STM1733	41.4633	20.325	-21.1382
STM1734	158.442	177.008	85.6196	102.956		STM1734	167.725	94.2879	-73.4368
STM1735	77.0356	88.4635	56.9082	51.8159		STM1735	82.7496	54.3621	-28.3875
STM1736	56.8546	58.4735	10.7217	8.81322		STM1736	57.664	9.76744	-47.8966
STM1737	27.1653	19.5114	25.9649	28.874		STM1737	23.3384	27.4194	4.08104
STM1738	54.5108	45.7811	18.62	22.8591		STM1738	50.1459	20.7395	-29.4064
STM1739	10.3938	9.39643	8.20797	8.37256		STM1739	9.89513	8.29026	-1.60487
STM1740	179.997	204.346	190.046	178.045		STM1740	192.171	184.045	-8.12611
STM1741	29.4643	29.2306	14.1561	14.5639		STM1741	29.3474	14.36	-14.9874
STM1742	179.449	155.802	96.7572	88.9978		STM1742	167.625	92.8775	-74.7478
STM1743	249.419	261.209	181.749	178.4		STM1743	255.314	180.075	-75.2393
STM1744	241.793	276.357	157.568	139.449		STM1744	259.075	148.508	-110.567
STM1745	172.976	210.395	109.255	102.751		STM1745	191.686	106.003	-85.6826
STM1746.S	773.695	825.458	358.287	362.183		STM1746.S	799.576	360.235	-439.342
STM1748	35.9399	40.7775	4.14175	2.42376		STM1748	38.3587	3.28275	-35.076
STM1749	97.6634	93.7088	100.39	90.7603		STM1749	95.6861	95.5753	-0.110743
STM1750	98.0451	112.269	88.9528	90.5192		STM1750	105.157	89.736	-15.4209
STM1751	18517.8	20932.2	15731	17175.6		STM1751	19725	16453.3	-3271.72
STM1752	127.397	121.499	48.0937	46.5186		STM1752	124.448	47.3061	-77.1418
STM1753	76.0179	82.9672	65.736	62.5437		STM1753	79.4925	64.1399	-15.3527
STM1754	124.386	117.305	92.8473	95.4873		STM1754	120.845	94.1673	-26.678
STM1755	116.758	136.55	45.4487	41.7619		STM1755	126.654	43.6053	-83.0489
STM1756	152.243	158.526	54.8282	59.0345		STM1756	155.385	56.9314	-98.4532
STM1758	937.51	1012.32	130.229	103.702		STM1758	974.915	116.966	-857.949
STM1760	23.6798	20.5755	14.5996	15.4359		STM1760	22.1277	15.0177	-7.10994
STM1761	10.2677	18.2579	1.75618	1.53877		STM1761	14.2628	1.64748	-12.6153
STM1762	64.8645	107.109	8.9997	9.67748		STM1762	85.9869	9.33859	-76.6483
STM1763	50.7023	77.9914	5.48014	4.10687		STM1763	64.3469	4.7935	-59.5534
STM1764	209.257	273.214	15.8495	11.1826		STM1764	241.235	13.516	-227.719
STM1765	257.55	295.316	16.0415	12.4706		STM1765	276.433	14.2561	-262.177
STM1766	270.921	269.242	40.9624	38.7071		STM1766	270.082	39.8347	-230.247
STM1767	188.033	239.399	54.6574	52.4828		STM1767	213.716	53.5701	-160.146
STM1768	18.5153	14.6905	23.2808	22.2848		STM1768	16.6029	22.7828	6.17996
STM1769	46.6763	49.8477	31.9428	25.6894		STM1769	48.262	28.8161	-19.4459
STM1770	65.3752	60.471	30.1482	36.4667		STM1770	62.9231	33.3075	-29.6156
STM1771	3.78472	2.89454	2.28942	2.12487		STM1771	3.33963	2.20715	-1.13249
STM1772	325.686	272.42	86.7246	95.8967		STM1772	299.053	91.3107	-207.742
STM1773	101.445	120.385	55.1593	50.39		STM1773	110.915	52.7747	-58.1404
STM1774	57.9049	53.515	31.4382	21.423		STM1774	55.71	26.4306	-29.2794
STM1775	13.3877	14.8235	3.2988	2.20175		STM1775	14.1056	2.75028	-11.3554
STM1776	76.43	103.577	11.6814	12.0797		STM1776	90.0037	11.8805	-78.1232
STM1777	86.2125	77.2788	20.5373	16.6732		STM1777	81.7456	18.6053	-63.1404
STM1778	51.2485	56.135	53.7911	49.8572		STM1778	53.6918	51.8242	-1.86762
STM1779	186.888	196.079	36.5785	27.895		STM1779	191.483	32.2367	-159.247
STM1780	400.449	385.846	50.318	54.344		STM1780	393.148	52.331	-340.817
STM1781	21.1121	21.3518	2.46687	2.43542		STM1781	21.232	2.45114	-18.7808
STM1782	138.689	92.1083	208.803	198.287		STM1782	115.399	203.545	88.146
STM1783.S	63.4422	69.4715	13.0748	11.7374		STM1783.S	66.4568	12.4061	-54.0507
STM1784	181.481	190.207	34.2557	35.3297		STM1784	185.844	34.7927	-151.051
STM1785	27.295	30.6329	11.4129	12.2515		STM1785	28.9639	11.8322	-17.1317
STM1786	0.497582	0.121965	0.321559	0.581508		STM1786	0.309774	0.451533	0.14176
STM1787	1.48574	1.09687	1.07927	1.08291		STM1787	1.29131	1.08109	-0.210216
STM1788	0.915091	0.827981	0.821923	1.0797		STM1788	0.871536	0.950814	0.0792782
STM1789	1.56294	0.71443	1.12354	0.799004		STM1789	1.13868	0.961272	-0.177413
STM1790	0.650236	0.610967	0.712145	0.388398		STM1790	0.630601	0.550271	-0.0803301
STM1791	1.59145	1.41378	0.746989	1.3827		STM1791	1.50261	1.06484	-0.437772
STM1792	1.53188	0.959577	0.459983	0.431322		STM1792	1.24573	0.445653	-0.800075
STM1793	1.8723	1.45936	1.4314	1.3344		STM1793	1.66583	1.3829	-0.282927
STM1794	1.12919	2.12199	1.32504	0		STM1794	1.62559	0.662518	-0.963073
STM1795	349.401	340.887	491.817	449.909		STM1795	345.144	470.863	125.719
STM1796	73.2708	67.6302	42.9758	39.7885		STM1796	70.4505	41.3822	-29.0683
STM1797	58.5452	59.6553	59.2493	51.0121		STM1797	59.1003	55.1307	-3.96957
STM1798	352.018	381.171	155.746	152.144		STM1798	366.595	153.945	-212.649
STM1799	34.4553	39.6375	12.5121	12.3616		STM1799	37.0464	12.4369	-24.6096
STM1800	18.23	16.7272	7.08879	7.79696		STM1800	17.4786	7.44288	-10.0358
STM1801	84.1723	85.4785	30.1778	33.1519		STM1801	84.8254	31.6648	-53.1605
STM1802	133.409	79.5529	158.745	123.613		STM1802	106.481	141.179	34.6977
STM1803	49.0561	32.1732	148.666	135.726		STM1803	40.6147	142.196	101.581
STM1804.S	132.438	116.522	54.4245	60.4813		STM1804.S	124.48	57.4529	-67.0271
STM1805	298.376	274.295	147.38	143.112		STM1805	286.336	145.246	-141.089
STM1806	13.8952	14.2192	18.3509	16.6829		STM1806	14.0572	17.5169	3.45972
STM1807	42.5508	50.5404	20.7387	16.7339		STM1807	46.5456	18.7363	-27.8093
STM1808	32.1549	26.2787	9.02351	9.83146		STM1808	29.2168	9.42749	-19.7893
STM1809	1493.53	1271.96	934.126	999.598		STM1809	1382.75	966.862	-415.888
STM1810	86.6114	86.7573	62.6687	43.5006		STM1810	86.6844	53.0847	-33.5997
STM1811	123.652	134.055	34.6707	26.0558		STM1811	128.853	30.3633	-98.4901
STM1812	78.841	72.8337	67.0412	60.5354		STM1812	75.8373	63.7883	-12.049
STM1813	138.89	148.5	104.891	107.597		STM1813	143.695	106.244	-37.4513
STM1814	191.475	200.837	262.125	265.279		STM1814	196.156	263.702	67.5461
STM1815	276.993	279.994	432.953	406.424		STM1815	278.494	419.688	141.195
STM1816	240.404	232.57	411.685	415.232		STM1816	236.487	413.458	176.972
STM1817	42.0275	46.585	12.9397	13.6262		STM1817	44.3063	13.2829	-31.0233
STM1818	22.9504	23.119	59.9903	60.8713		STM1818	23.0347	60.4308	37.3961
STM1819	59.0653	69.9441	19.9775	15.6515		STM1819	64.5047	17.8145	-46.6902
STM1820	119.069	87.237	14.9181	11.469		STM1820	103.153	13.1936	-89.9596
STM1821	28.4444	26.1542	9.34618	8.1437		STM1821	27.2993	8.74494	-18.5544
STM1822	47.8609	48.0567	27.1632	20.2422		STM1822	47.9588	23.7027	-24.2561
STM1823	227.95	237.428	94.9676	65.4406		STM1823	232.689	80.2041	-152.485
STM1824	25.7165	23.0726	6.93529	5.58612		STM1824	24.3946	6.26071	-18.1339
STM1825	10.8317	11.0394	3.65593	2.82627		STM1825	10.9355	3.2411	-7.69444
STM1826	550.038	483.071	98.0986	90.4286		STM1826	516.555	94.2636	-422.291
STM1827.S	6.49884	5.99432	4.3144	3.502		STM1827.S	6.24658	3.9082	-2.33838
STM1828	27.2623	25.4861	5.12763	5.16525		STM1828	26.3742	5.14644	-21.2278
STM1829	17.7444	14.5508	7.69783	6.82516		STM1829	16.1476	7.26149	-8.88612
STM1830	257.35	263.227	231.99	252.943		STM1830	260.289	242.467	-17.8221
STM1831	123.992	137.531	112.771	91.8733		STM1831	130.761	102.322	-28.4393
STM1832	190.518	217.156	197.101	157.341		STM1832	203.837	177.221	-26.6161
STM1833	13.165	17.6271	10.4705	10.1026		STM1833	15.396	10.2866	-5.10947
STM1834	79.0769	74.0351	15.1012	12.9729		STM1834	76.556	14.037	-62.5189
STM1835	85.8407	93.5182	9.1377	7.20722		STM1835	89.6795	8.17246	-81.507
STM1836	16.4508	15.7649	4.05501	3.49001		STM1836	16.1078	3.77251	-12.3353
STM1837	647.58	711.955	858.876	817.308		STM1837	679.767	838.092	158.324
STM1838	7275.66	7809.09	9553.45	11080		STM1838	7542.38	10316.7	2774.35
STM1839	729.998	699.836	818.458	881.879		STM1839	714.917	850.169	135.252
STM1840	131.093	107.836	348.833	317.05		STM1840	119.465	332.942	213.477
STM1841	42.9033	35.8711	534.732	587.706		STM1841	39.3872	561.219	521.832
STM1842	507.177	502.953	336.853	318.194		STM1842	505.065	327.524	-177.542
STM1843	9.20695	8.60168	2.63774	3.16542		STM1843	8.90431	2.90158	-6.00273
STM1844	183.214	165.335	63.1526	60.365		STM1844	174.274	61.7588	-112.516
STM1845	177.907	219.962	61.7511	62.6938		STM1845	198.935	62.2224	-136.712
STM1846	750.835	793.481	172.772	175.257		STM1846	772.158	174.014	-598.144
STM1847	128.569	140.242	69.3271	68.06		STM1847	134.405	68.6935	-65.7116
STM1848	35.2193	32.4935	12.8448	12.838		STM1848	33.8564	12.8414	-21.015
STM1849	38.6134	39.9415	14.8659	13.7594		STM1849	39.2775	14.3126	-24.9649
STM1850	24.0138	29.0996	2.72088	2.61761		STM1850	26.5567	2.66925	-23.8874
STM1851	27.7538	25.0528	26.6418	30.7668		STM1851	26.4033	28.7043	2.30095
STM1852	25.4147	19.9252	19.7551	19.3384		STM1852	22.6699	19.5467	-3.1232
STM1853	7.07526	6.61184	19.3421	14.5466		STM1853	6.84355	16.9444	10.1008
STM1854	54.8777	60.5637	959.143	1034.04		STM1854	57.7207	996.593	938.872
STM1855	4.91131	1.96851	2577.9	2741.49		STM1855	3.43991	2659.7	2656.26
STM1856	54.9691	45.1932	18.7351	20.6541		STM1856	50.0812	19.6946	-30.3866
STM1856.1N	14.4407	15.7538	67.0196	60.8968		STM1856.1N	15.0973	63.9582	48.8609
STM1857	32.6948	33.6516	55.4003	54.1649		STM1857	33.1732	54.7826	21.6094
STM1858	19.4824	16.0422	17.1255	22.6278		STM1858	17.7623	19.8767	2.11442
STM1859	262.04	250.739	266.417	352.864		STM1859	256.389	309.641	53.2512
STM1860	2.19598	1.55225	1.76518	1.82514		STM1860	1.87411	1.79516	-0.0789522
STM1861	1.80847	0.747671	0.28295	1.29628		STM1861	1.27807	0.789614	-0.488456
STM1862	2.77995	2.43625	13.5084	13.4118		STM1862	2.6081	13.4601	10.852
STM1863	0.42088	0.197731	3.12789	2.09499		STM1863	0.309306	2.61144	2.30214
STM1864	3.68084	2.38255	13.8216	19.462		STM1864	3.0317	16.6418	13.6101
STM1865	2.00048	2.41671	2.23566	3.69857		STM1865	2.2086	2.96711	0.758518
STM1866	21.4209	22.562	156.358	144.461		STM1866	21.9915	150.409	128.418
STM1867	38.9868	40.9251	484.649	406.47		STM1867	39.956	445.56	405.604
STM1868	2.5844	1.30555	2.3261	2.29619		STM1868	1.94497	2.31115	0.366178
STM1868.1N	7.75202	5.4629	9.60189	8.89642		STM1868.1N	6.60746	9.24915	2.64169
STM1868A	156.592	159.564	517.395	713.231		STM1868A	158.078	615.313	457.235
STM1869	1.43186	0.627847	0.933444	1.37795		STM1869	1.02985	1.15569	0.125841
STM1869A	5.90817	4.09527	3.48538	8.38875		STM1869A	5.00172	5.93706	0.935344
STM1870	3.73696	3.56005	2.15195	3.51358		STM1870	3.6485	2.83276	-0.815742
STM1872	19.8881	20.8314	8.92688	9.08815		STM1872	20.3597	9.00752	-11.3522
STM1873	57.8331	71.2415	29.8053	32.2629		STM1873	64.5373	31.0341	-33.5032
STM1874	64.5748	73.5885	43.0714	41.1577		STM1874	69.0816	42.1145	-26.9671
STM1875	57.445	40.7654	36.4398	31.4571		STM1875	49.1052	33.9484	-15.1567
STM1876	122.229	95.9648	7.46243	7.59723		STM1876	109.097	7.52983	-101.567
STM1877	26.2704	26.0075	11.3478	10.4233		STM1877	26.1389	10.8855	-15.2534
STM1878	54.4166	47.4159	26.3274	22.9386		STM1878	50.9162	24.633	-26.2832
STM1879	47.6721	53.7082	27.222	25.8292		STM1879	50.6901	26.5256	-24.1645
STM1880	27.5811	23.6015	10.5808	9.69321		STM1880	25.5913	10.137	-15.4543
STM1881	31.7247	28.026	15.6745	17.6804		STM1881	29.8753	16.6775	-13.1979
STM1882	33.4791	36.2207	18.1837	21.0452		STM1882	34.8499	19.6144	-15.2355
STM1883	9.25936	8.56543	6.4102	6.05695		STM1883	8.9124	6.23357	-2.67882
STM1884	47.1556	37.6689	23.0559	17.2546		STM1884	42.4123	20.1552	-22.257
STM1885	29.1751	14.8663	10.9392	9.47679		STM1885	22.0207	10.208	-11.8127
STM1886	65.3249	69.138	64.3517	57.8788		STM1886	67.2314	61.1153	-6.11619
STM1887	53.3456	40.0568	42.526	37.0235		STM1887	46.7012	39.7747	-6.9265
STM1888	114.032	106.771	46.5581	48.3878		STM1888	110.401	47.4729	-62.9281
STM1889	96.7066	100.528	39.9257	35.4787		STM1889	98.6173	37.7022	-60.9151
STM1890	109.95	109.402	39.3664	34.9935		STM1890	109.676	37.1799	-72.4964
STM1891	106.235	98.945	58.6314	52.7256		STM1891	102.59	55.6785	-46.9113
STM1892.S	38.6352	37.0711	18.9028	18.4164		STM1892.S	37.8532	18.6596	-19.1935
STM1893	35.869	38.5428	16.2169	14.0396		STM1893	37.2059	15.1282	-22.0777
STM1894	33.2307	29.5281	16.3394	18.3258		STM1894	31.3794	17.3326	-14.0469
STM1895	92.717	94.3806	57.2535	52.3935		STM1895	93.5488	54.8235	-38.7253
STM1896	7.45226	6.48922	6.00068	8.42445		STM1896	6.97074	7.21257	0.241829
STM1897	2.56271	1.77635	3.74665	2.76037		STM1897	2.16953	3.25351	1.08398
STM1898	18.3523	15.9105	3.52222	3.31302		STM1898	17.1314	3.41762	-13.7138
STM1899	200.307	178.97	47.8366	49.2536		STM1899	189.638	48.5451	-141.093
STM1900	97.1202	92.9238	34.1109	33.2555		STM1900	95.022	33.6832	-61.3388
STM1901	92.7816	94.9373	21.5016	17.0832		STM1901	93.8594	19.2924	-74.567
STM1902	54.8322	44.5086	22.6535	27.6272		STM1902	49.6704	25.1404	-24.53
STM1903	7.63597	4.68905	2.16365	1.61614		STM1903	6.16251	1.8899	-4.27261
STM1904	52.0339	55.5357	17.2738	14.6106		STM1904	53.7848	15.9422	-37.8425
STM1905	77.1391	86.0002	17.8222	13.8933		STM1905	81.5697	15.8577	-65.7119
STM1906	59.5137	75.4313	16.7747	16.5784		STM1906	67.4725	16.6765	-50.796
STM1907	32.9981	33.9656	33.9086	42.2271		STM1907	33.4818	38.0678	4.58603
STM1908	24.037	25.4659	7.5772	7.47523		STM1908	24.7515	7.52622	-17.2253
STM1909	79.1304	97.5736	78.7761	78.175		STM1909	88.352	78.4755	-9.87645
STM1910	2.23484	2.67257	1.51983	1.54223		STM1910	2.45371	1.53103	-0.922677
STM1911	37.5552	37.3804	10.6064	10.667		STM1911	37.4678	10.6367	-26.8311
STM1912	12.3817	11.5707	4.8957	4.62239		STM1912	11.9762	4.75904	-7.21717
STM1913	49.0108	55.8332	18.7511	20.0139		STM1913	52.422	19.3825	-33.0395
STM1914	80.0435	76.8068	26.2192	23.3583		STM1914	78.4252	24.7888	-53.6364
STM1915	866.628	703.787	1063.41	992.209		STM1915	785.207	1027.81	242.601
STM1916	733.01	705.007	1078.94	862.53		STM1916	719.009	970.733	251.724
STM1917	919.392	862.499	1463.94	1757.13		STM1917	890.945	1610.53	719.587
STM1918	116.449	130.423	101.325	85.7001		STM1918	123.436	93.5127	-29.9234
STM1919	447.411	518.99	354.778	310.085		STM1919	483.2	332.432	-150.769
STM1920	541.927	522.536	526.549	455.48		STM1920	532.231	491.014	-41.2173
STM1921	618.499	648.742	585.641	532.939		STM1921	633.62	559.29	-74.3301
STM1922	966.19	1190.18	681.147	617.191		STM1922	1078.18	649.169	-429.013
STM1923	743.149	845.726	330.47	288.158		STM1923	794.438	309.314	-485.124
STM1924.S	282.935	308.117	245.597	195.882		STM1924.S	295.526	220.739	-74.7866
STM1925	269.426	261.293	467.112	391.917		STM1925	265.36	429.514	164.155
STM1927	54.0942	37.9488	20.2056	19.0424		STM1927	46.0215	19.624	-26.3974
STM1928	18.7312	18.8989	13.5849	14.2164		STM1928	18.815	13.9006	-4.91441
STM1929	46.4501	35.1752	30.2453	26.4941		STM1929	40.8126	28.3697	-12.443
STM1930	3.23838	1.57775	0.844453	1.67165		STM1930	2.40806	1.25805	-1.15001
STM1931	17.0088	15.3407	9.81932	10.866		STM1931	16.1748	10.3427	-5.8321
STM1932	94.1199	87.2407	31.1233	27.2994		STM1932	90.6803	29.2113	-61.4689
STM1933	7.45457	9.21628	5.06433	4.8824		STM1933	8.33543	4.97337	-3.36206
STM1934	263.827	254.866	129.475	107.597		STM1934	259.347	118.536	-140.811
STM1935	1048.69	1361.9	245.457	211.049		STM1935	1205.29	228.253	-977.04
STM1936	101.926	70.2618	6.73155	5.30878		STM1936	86.0938	6.02017	-80.0736
STM1937	5.73236	6.527	2.03977	1.96169		STM1937	6.12968	2.00073	-4.12895
STM1938	188.226	178.163	236.119	242.14		STM1938	183.195	239.13	55.9349
STM1939	107.915	140.126	827.925	953.713		STM1939	124.02	890.819	766.798
STM1940	18.7717	22.4697	84.7769	89.9101		STM1940	20.6207	87.3435	66.7228
STM1941	15.4866	18.1509	86.8458	93.0724		STM1941	16.8187	89.9591	73.1404
STM1945	170.233	145.423	67.2924	76.1866		STM1945	157.828	71.7395	-86.0888
STM1946	95.7856	111.373	37.3038	36.5567		STM1946	103.579	36.9302	-66.6492
STM1947	418.423	402.168	247.12	226.659		STM1947	410.295	236.89	-173.406
STM1949	323.157	366.05	49.2848	40.5905		STM1949	344.603	44.9377	-299.666
STM1950	232.583	244.708	105.563	94.9151		STM1950	238.646	100.239	-138.407
STM1951	12.2318	14.9225	7.92261	8.90373		STM1951	13.5772	8.41317	-5.164
STM1952	47.1555	52.6571	20.942	24.6061		STM1952	49.9063	22.774	-27.1323
STM1953	38.9426	37.0082	11.9503	11.3505		STM1953	37.9754	11.6504	-26.325
STM1954	362.279	438.971	188.481	191.898		STM1954	400.625	190.19	-210.435
STM1955	733.708	822.668	440.444	427.408		STM1955	778.188	433.926	-344.262
STM1956	830.1	719.06	357.373	302.297		STM1956	774.58	329.835	-444.745
STM1957	43.6355	44.6332	24.826	27.7439		STM1957	44.1343	26.2849	-17.8494
STM1958	188.028	204.683	97.5404	102.836		STM1958	196.356	100.188	-96.1677
STM1959	1355.59	1298.51	1362.21	1116.98		STM1959	1327.05	1239.6	-87.4514
STM1960	1644.83	2008.9	1261.22	1190.12		STM1960	1826.87	1225.67	-601.2
STM1961	845.336	1137.81	768.137	730.249		STM1961	991.572	749.193	-242.379
STM1962	372.4	517.66	379.38	350.643		STM1962	445.03	365.012	-80.0184
STM1963	54.9694	51.3013	16.1668	15.7431		STM1963	53.1354	15.9549	-37.1804
STM1964	146.074	153.465	62.5403	64.3669		STM1964	149.769	63.4536	-86.3159
STM1965	18.3667	16.0355	1.18952	0.73696		STM1965	17.2011	0.963238	-16.2379
STM1966	29.2796	27.7465	4.99216	4.35985		STM1966	28.513	4.67601	-23.837
STM05320	3.83524	3.53927	145.299	145.292		STM05320	3.68725	145.296	141.608
STM1968	87.6332	63.1253	13.888	11.2626		STM1968	75.3793	12.5753	-62.804
STM1969	209.766	200.333	38.6669	39.2074		STM1969	205.05	38.9372	-166.112
STM1970	172.427	189.438	71.613	73.4664		STM1970	180.933	72.5397	-108.393
STM1971	373.676	288.069	107.691	107.811		STM1971	330.873	107.751	-223.122
STM1972	69.9005	71.2565	21.547	24.3		STM1972	70.5785	22.9235	-47.6549
STM1973	335.857	341.895	96.1831	105.598		STM1973	338.876	100.891	-237.985
STM1974	134.613	85.6062	21.8421	20.2654		STM1974	110.11	21.0537	-89.056
STM1975	140.548	130.97	43.6513	47.5199		STM1975	135.759	45.5856	-90.1732
STM1976	273.083	281.959	104.031	101.268		STM1976	277.521	102.649	-174.872
STM1977	90.691	90.4579	28.5772	26.0755		STM1977	90.5745	27.3264	-63.2481
STM1978	163.601	168.266	61.77	67.721		STM1978	165.933	64.7455	-101.188
STM1979	49.7237	49.3409	19.9223	24.3159		STM1979	49.5323	22.1191	-27.4132
STM1980	25.9765	24.6045	8.35792	8.13351		STM1980	25.2905	8.24571	-17.0448
STM1981	7.29206	9.00922	3.17997	3.15092		STM1981	8.15064	3.16544	-4.9852
STM1982	4.30762	5.52272	4.03118	5.17008		STM1982	4.91517	4.60063	-0.314533
STM1983	672.096	650.576	674.492	574.861		STM1983	661.336	624.676	-36.6599
STM1984	36.7271	48.2398	73.5481	62.9552		STM1984	42.4834	68.2517	25.7682
STM1985	0.564595	0	0	0		STM1985	0.282298	0	-0.282298
STM1986	8.81269	10.2088	3.28178	3.12474		STM1986	9.51075	3.20326	-6.30749
STM1987	21.2426	20.3649	5.26723	4.87489		STM1987	20.8037	5.07106	-15.7327
STM1988.S	541.536	753.844	507.473	466.999		STM1988.S	647.69	487.236	-160.454
STM1989	34.28	41.1821	18.5705	20.0008		STM1989	37.7311	19.2856	-18.4455
STM1990	4.56597	4.19045	1.07988	0.951397		STM1990	4.37821	1.01564	-3.36257
STM1991	13.6038	10.669	6.35096	9.55655		STM1991	12.1364	7.95376	-4.18267
STM1992	25.4934	25.2129	14.8592	13.2233		STM1992	25.3531	14.0413	-11.3119
STM1993	15.0983	13.1444	2.82688	2.92069		STM1993	14.1214	2.87378	-11.2476
STM1994	4.42679	3.4662	3.17446	3.48888		STM1994	3.94649	3.33167	-0.614829
STM1995	4.15381	5.17236	4.98466	5.62072		STM1995	4.66308	5.30269	0.639607
STM1996	121.388	90.3173	252.751	303.519		STM1996	105.853	278.135	172.282
STM1997	18.4049	17.0616	11.5778	10.1813		STM1997	17.7332	10.8796	-6.85369
STM1998	26.3305	24.6231	12.7884	10.3112		STM1998	25.4768	11.5498	-13.927
STM1999	98.3295	83.537	41.5061	51.5962		STM1999	90.9333	46.5511	-44.3821
STM2001	284.518	292.309	290.346	284.724		STM2001	288.414	287.535	-0.879271
STM2003	15.9467	9.18351	2.54865	3.07266		STM2003	12.5651	2.81065	-9.75444
STM2005	64.3798	63.9718	4.34612	3.03651		STM2005	64.1758	3.69131	-60.4845
STM2006	2.31191	1.42986	0.526552	0.844884		STM2006	1.87089	0.685718	-1.18517
STM2007	3.24865	2.3389	3.94962	4.17217		STM2007	2.79377	4.06089	1.26712
STM2008	11.0512	10.7847	14.5021	14.66		STM2008	10.918	14.5811	3.6631
STM05350	29.0744	23.6645	9.99607	14.7488		STM05350	26.3694	12.3724	-13.997
STM2009	78.8462	77.4878	76.4151	71.1017		STM2009	78.167	73.7584	-4.40858
STM2011	148.549	157.417	98.9471	92.0969		STM2011	152.983	95.522	-57.4611
STM2011.1n	57.9683	53.7363	67.87	91.7925		STM2011.1n	55.8523	79.8313	23.979
STM2013	6.78516	5.81967	3.00743	2.63324		STM2013	6.30241	2.82033	-3.48208
STM2015	21.9397	21.2813	18.6227	14.1775		STM2015	21.6105	16.4001	-5.21046
STM2016	19.0261	18.3665	17.276	11.0038		STM2016	18.6963	14.1399	-4.55638
STM2017	36.5045	36.4593	40.1	37.5682		STM2017	36.4819	38.8341	2.35217
STM2018	18.91	20.4375	25.2503	25.3633		STM2018	19.6737	25.3068	5.6331
STM2019	23.3686	21.7356	31.1122	29.4794		STM2019	22.5521	30.2958	7.7437
STM2020	19.738	20.3609	26.2779	20.6113		STM2020	20.0495	23.4446	3.39511
STM2021	11.151	11.6532	19.0013	17.1463		STM2021	11.4021	18.0738	6.6717
STM2022	17.4855	18.5765	38.627	32.5399		STM2022	18.031	35.5834	17.5524
STM2023	15.3807	12.5637	25.9993	24.0452		STM2023	13.9722	25.0223	11.0501
STM2024	10.4429	10.6299	22.4114	17.7082		STM2024	10.5364	20.0598	9.5234
[truncated: 2,635 more rows]
[truncated: 1 more columns]

## Sheet: DE_Genes_up
GeneId	GeneName	log2FoldChange	padj
PSLT018	pefA	-1374985775	4.96E-08
PSLT019	pefB	-1421600702	6.35E-05
PSLT020	PSLT020	-1413666279	6.48E-08
PSLT020.1N	PSLT020.1N	-1112363982	0.002564504
PSLT024	repA2	-1643124304	5.74E-10
PSLT025	PSLT025	-112768158	1.96E-11
PSLT034	PSLT034	-1014736115	0.032137795
PSLT036	PSLT036	-1102463825	5.39E-05
PSLT037	spvD	-1483523989	0.000243135
PSLT038	spvC	-1210946532	0.116567299
PSLT039	spvB	-2035377691	2.34E-16
PSLT040	spvA	-1775963323	1.41E-08
PSLT041	spvR	-1106411609	3.31E-05
PSLT043	PSLT043	-1391991716	2.26E-14
PSLT044	rlgA	-1101710336	3.06E-12
PSLT045	rlgA	-114942192	7.78E-14
PSLT046	PSLT046	-185814864	3.32E-38
PSLT056	PSLT056	-1169314373	0.083095598
PSLT060	PSLT060	-1841078926	0.00013299
PSLT065	PSLT065	-1699897881	0.028130224
PSLT066	ssbB	-1505088744	0.000421073
PSLT067	PSLT067	-1288948887	0.030743072
PSLT068	PSLT068	-1004809325	0.01320956
PSLT071	PSLT071	-1039200306	7.71E-06
PSLT072	PSLT072	-1743958193	9.61E-14
PSLT074	finP	-1009913706	0.039428538
PSLT075	traJ	-1197068532	0.000127802
PSLT078	traL	-1145336496	0.066043161
PSLT079	traE	-1290512115	0.041661986
PSLT081	traB	-1113006973	0.000661879
PSLT082	traP	-1593290094	5.70E-08
PSLT083	trbD	-2070210367	5.39E-06
PSLT084	traV	-2331995974	4.56E-14
PSLT085	traR	-1919459792	0.010088477
PSLT087	traR	-128779392	0.00346608
PSLT091	traW	-1179123857	0.000226422
PSLT097	traF	-114253994	0.007782021
PSLT098	traQ	-1811062953	1.61E-08
PSLT099	trbB	-144054585	7.38E-06
PSLT100	traH	-1316362738	1.55E-11
PSLT101	traG	-1807107056	2.86E-37
PSLT102	traS	-2085021873	1.86E-37
PSLT103	traT	-1670648833	2.01E-33
PSLT105	trbH	-1221456872	0.000305442
STM0001	thrL	-1296921837	6.52E-09
STM0016	STM0016	-1187784338	0.065484584
STM0017	STM0017	-1210880318	0.016074539
STM0033	STM0033	-1586928925	1.11E-13
STM0035	STM0035	-1662756639	4.81E-22
STM0039	nhaA	-1619214298	3.34E-28
STM0040	nhaR	-2005661956	1.62E-32
STM0041	STM0041	-1208899089	1.13E-14
STM0042	STM0042	-1975649312	1.60E-30
STM0081	STM0081	-3656753524	2.44E-111
STM0082	STM0082	-1803891384	7.32E-17
STM0084	STM0084	-1097623582	3.28E-08
STM0100	STM0100	-1966116858	2.27E-19
STM0103	araB	-5114634132	1.92E-09
STM0114	leuL	-2944148501	3.62E-22
STM0115	leuO	-1875284332	3.66E-08
STM0119	yabB	-1388252778	1.65E-20
STM0120	mraW	-1328731446	1.31E-20
STM0121	ftsL	-1531987594	3.50E-13
STM0122	ftsI	-1630547047	2.55E-22
STM0169	gcd	-1120180681	2.82E-10
STM0177	stiA	-136853882	0.002114468
STM0191	fhuA	-366479732	3.91E-78
STM0192	fhuC	-223850455	1.59E-10
STM0193	fhuD	-1416967	6.05E-05
STM0194	fhuB	-1316784714	1.61E-05
STM0198	stfE	-1101893885	0.045706886
STM0204.S	yadR	-1048416798	4.52E-06
STM0208	dgt	-1194790441	5.68E-15
STM0274A	STM0274A	-2346071473	5.51E-06
STM0275.s	STM0275.s	-141235729	0.002186659
STM0276	STM0276	-1056656333	0.22626652
STM0277	STM0277	-1932614108	6.52E-10
STM0280	STM0280	-1591157122	0.002221336
STM0287	STM0287	-1422123279	0.000293227
STM0296	STM0296	-1458377477	0.054301568
STM0298	STM0298	-1368345091	0.156344346
STM0299	safA	-2280333208	1.03E-27
STM0300	safB	-1011809831	0.000336187
STM0303	ybeJ	-1252592529	1.06E-07
STM0304	sinR	-4671983162	1.68E-193
STM0305	STM0305	-3750451378	3.37E-26
STM0306	STM0306	-2772166933	1.14E-46
STM0309	fadE	-3164752323	7.25E-104
STM0320	phoE	-1042215168	0.000613574
STM0326	STM0326	-1236596542	0.102014175
STM0329	STM0329	-1238677091	2.21E-07
STM0330	STM0330	-1341514335	1.09E-11
STM0334	STM0334	-4736487491	6.59E-126
STM0341	STM0341	-2580555514	2.38E-50
STM0342	STM0342	-2253753691	1.88E-14
STM0343	STM0343	-1594348398	3.69E-16
STM0345	STM0345	-1067074138	9.84E-07
STM0349	STM0349	-1220935862	7.52E-07
STM0359	STM0359	-1257521783	3.00E-05
STM0363	STM0363	-2124957479	2.55E-18
STM0365	yahN	-1961750217	5.64E-23
STM0367	prpR	-2906318511	5.65E-38
STM0368	prpB	-3599999186	1.26E-117
STM0369	prpC	-3034000394	2.27E-83
STM0370	prpD	-2214796192	5.93E-36
STM0371	prpE	-2006674095	6.46E-39
STM0374	yaiV	-3254338124	1.37E-66
STM0378	yaiY	-1252452603	0.00025077
STM0383	STM0383	-1254266287	5.88E-16
STM0414	yajI	-1627756678	6.09E-15
STM0438	STM0438	-1485420471	1.00E-16
STM0454	ybaW	-1171161516	1.25E-07
STM0458	STM0458	-1682856636	1.24E-13
STM04630	fruR	-2231813093	0.000259064
STM0465	ybaY	-1949346401	6.30E-31
STM04665	STM04665	-1835283849	1.29E-05
STM0482	ybaN	-1148868071	2.38E-05
STM04865	STM04865	-161804293	7.96E-05
STM04870	STM04870	-1373256914	8.57E-05
STM04875	STM04875	-1741158689	1.72E-14
STM0490	aes	-1022690605	4.36E-06
STM0492	ybaL	-2752991354	1.87E-80
STM0497	STM0497	-1231768199	2.75E-14
STM05010	STM05010	-3919227792	6.01E-120
STM05025	STM05025	-115182009	2.47E-08
STM0519	glxR	-1299545285	0.017516337
STM0520	STM0520	-1379374643	3.09E-05
STM0521	ybbV	-1577508342	0.055850818
STM0526	STM0526	-130729867	1.53E-15
STM0527	allC	-248154302	9.25E-33
STM0528	allD	-3028014424	3.22E-51
STM0529	fdrA	-2926707635	5.86E-24
STM0530	STM0530	-1214247702	0.003188568
STM0531	STM0531	-1846771486	3.02E-06
STM0532	arcC	-1074617486	0.006780117
STM05320	STM05320	-5995359093	5.66E-180
STM0538	STM0538	-1320717211	4.50E-06
STM0539	STM0539	-1371472466	8.78E-11
STM0540	ybcI	-1842642518	6.42E-08
STM0550	fimY	-1027733991	0.19161513
STM0554	argU	-1459544753	2.88E-05
STM0561	STM0561	-1421444081	0.100905293
STM05615	STM05615	-143195909	3.08E-14
STM05625	STM05625	-6485194858	0
STM0566	STM0566	-1366014414	0.030409572
STM05675	STM05675	-1552490478	1.89E-06
STM0569	ybdG	-1183432108	7.67E-10
STM0586	fes	-2111422374	1.59E-09
STM0590	fepC	-1699131979	0.000803194
STM0591	fepG	-1390256164	0.03549198
STM0593	ybdA	-1640810615	0.000120247
STM0594	fepB	-1867898839	0.000115139
STM0600	cstA	-2128472351	5.48E-48
STM0601	ybdD	-2226296515	1.69E-28
STM0608	ahpC	-1371604274	2.45E-15
STM0617	rna	-1515481362	2.53E-17
STM0619	citG	-1023126528	0.055576755
STM0651	STM0651	-1617352596	9.01E-17
STM0654	STM0654	-1353394218	2.50E-11
STM0655	ybeR	-2429007197	1.10E-25
STM0656	ybeS	-1654808533	4.72E-12
STM0657	ybeU	-1040009232	1.53E-05
STM0658	ybeV	-1300032101	2.80E-11
STM0662	gltL	-1754480809	5.83E-34
STM0663	gltK	-2028639156	6.31E-37
STM0664	gltJ	-2566826861	6.84E-40
STM0665	gltI	-2870112494	1.39E-73
STM0680	asnB	-2086535811	4.93E-40
STM0683	nagA	-1687514059	2.82E-28
STM0684	nagB	-2439225223	1.51E-65
STM0685	nagE	-1750313625	4.19E-32
STM0687	ybfM	-2103984131	9.68E-37
STM0688	ybfN	-1051792749	1.60E-06
STM0690	tcuB	-1244060844	1.39E-11
STM0691	tcuB	-1275802771	8.27E-06
STM0699	STM0699	-1369505124	2.05E-08
STM0716	STM0716	-1817933736	2.76E-23
STM0731	gltA	-1046404951	3.67E-06
STM0732	sdhC	-1817865116	1.62E-32
STM0733	sdhD	-1638691569	4.81E-27
STM0777	STM0777	-1649635151	3.16E-08
STM0787	hutI	-1881121092	5.36E-29
STM0800	slrP	-3992622453	1.28E-144
STM0809	STM0809	-1140122574	0.048407205
STM0810	STM0810	-1469291827	0.011089178
STM0828	glnQ	-1176435781	4.24E-13
STM0831	dps	-2123951141	8.56E-43
STM0839	STM0839	-1740955484	2.07E-14
STM0856	STM0856	-1168502331	8.91E-07
STM0857	STM0857	-1497142767	9.71E-15
STM0858	STM0858	-1274306933	2.67E-09
STM0859	STM0859	-1718684904	6.39E-22
STM0860	STM0860	-1656830372	9.45E-17
STM0862	yliJ	-1386824493	6.38E-16
STM0885	STM0885	-1514371286	1.36E-05
STM0894	STM0894	-1156726438	0.006217028
STM0896	STM0896	-2270175468	1.06E-07
STM0897	STM0897	-2013581927	1.55E-09
STM0899	STM0899	-1487936409	0.00069464
STM0904	STM0904	-1285700118	6.49E-12
STM0905	STM0905	-2047112396	1.37E-39
STM0909	STM0909	-1138800839	0.000280281
STM0927	STM0927	-1121540116	0.00511838
STM0928	nanH	-1887002786	2.89E-32
STM0929	STM0929	-1448483319	3.17E-14
STM0930	STM0930	-1115397189	1.26E-10
STM0931	ybjR	-1455737762	8.08E-18
STM0939	STM0939	-1478182615	1.61E-22
STM0942	macB	-1137204029	3.72E-12
STM0959	lrp	-1176851182	1.14E-15
STM0972	STM0972	-215692361	5.22E-32
STM1003	STM1003	-1143794771	0.003415144
STM1022	STM1022	-1251215201	2.30E-06
STM1025	STM1025	-1155390666	9.99E-13
STM1026	STM1026	-5015373076	7.61E-237
STM1051	sseI	-146118479	2.74E-15
STM1053	STM1053	-1482962472	1.31E-05
STM1054	STM1054	-271602988	4.67E-10
STM1055	STM1055	-3226874671	1.67E-96
STM1057	pepN	-1248315423	3.26E-15
STM1059	zapC	-1846233862	1.94E-29
STM1066	rmf	-1076817544	1.98E-08
STM1087	pipA	-1627005593	1.17E-23
STM1088	pipB	-6125853428	3.92E-247
STM1089	STM1089	-6044992574	1.26E-12
STM1090	sigE	-9742710002	0
STM1091	sopB	-1056229255	0
STM1094	pipD	-356139767	1.74E-142
STM1099	hpaB	-1184177819	1.44E-06
STM1101	hpaG	-2491059191	2.41E-47
STM1102	hpaE	-1622368403	3.32E-15
STM1103	hpaD	-1817442981	9.83E-23
STM1104	hpaF	-177586513	7.36E-19
STM1105	hpaH	-1597923799	7.06E-08
STM1106	hpaI	-1636877762	1.69E-06
STM1107	hpaX	-1649348873	1.42E-16
STM1117	agp	-1142461217	1.73E-11
STM1124	putA	-137901984	8.55E-17
STM1125	putP	-2033963366	1.08E-30
STM1126	STM1126	-3747966777	6.65E-126
STM1128	STM1128	-6003508691	2.37E-282
STM1129	STM1129	-6147648755	0
STM1130	STM1130	-603137861	0
STM1131	STM1131	-4921649423	1.23E-194
STM1132	STM1132	-5726434808	6.88E-272
STM1133	STM1133	-3677254278	3.13E-132
STM1139	csgG	-1224696987	0.000197998
STM1140	csgF	-1352057964	0.075325446
STM1141	csgE	-1438062287	0.009202606
STM1142	csgD	-1137856196	0.012752915
STM1145	csgC	-1149822911	8.55E-05
STM1148.S	ymdC	-1351607827	9.00E-19
STM1188	STM1188	-1345066093	1.48E-17
STM1212	ycfJ	-1033509267	5.93E-09
STM1224	sifA	-2960377267	1.09E-49
STM1230	phoQ	-1740239406	8.78E-34
STM1231	phoP	-2103369856	3.19E-34
STM1239	STM1239	-5300448978	2.29E-233
STM1240	envF	-2057763125	2.67E-25
STM1241.1N	STM1241.1N	-2256086217	8.25E-07
STM1242	envE	-216328107	1.19E-44
STM1244	pagD	-5587626467	1.14E-72
STM1245	STM1245	-253549916	0.000704146
STM1246	pagC	-5447219181	1.18E-274
STM1248	STM1248	-2365739758	1.49E-53
STM1249	pliC	-1836456168	2.67E-32
STM1251	STM1251	-1731238419	3.44E-18
STM1252	STM1252	-177757723	9.85E-18
STM1253	STM1253	-1877148837	1.57E-16
STM1268	STM1268	-110149367	0.069535775
STM1269	STM1269	-2663456717	3.05E-23
STM1274	yeaQ	-1615157898	1.97E-24
STM1275	yaoF	-1336300782	2.71E-14
STM1286	mipA	-1222510843	8.57E-16
STM1303	argD	-1782377557	1.75E-23
STM1304	astA	-1280117108	5.25E-11
STM1308	spy	-1420528926	1.01E-17
STM1312	celA	-1583918969	6.68E-25
STM1313	celB	-116953995	7.33E-10
STM1315	celD	-145560287	1.55E-12
STM1316	celF	-1600154822	5.80E-19
STM1328	STM1328	-1022469284	0
STM1329	STM1329	-7006929893	1.72E-236
STM1330	STM1330	-5159237659	2.24E-209
STM1344	ydiV	-2329462082	1.96E-43
STM1346	ydiE	-2743052609	1.26E-17
STM1351	ydiT	-1276571373	0.06070417
STM1355	ydiP	-2498498567	5.68E-20
STM1356	ydiO	-3167547271	2.98E-71
STM1357.S	ydiF	-2579556991	3.16E-41
STM1359	aroE	-1290773863	2.10E-15
STM1360	ydiN	-3164034531	3.96E-21
STM1361	ydiM	-1281629854	0.00558023
STM1362	ydiL	-1989695531	1.52E-12
STM1379	STM1379	-2182135206	5.30E-31
STM1380	STM1380	-2415925225	2.52E-30
STM1381	STM1381	-2768190245	8.48E-49
STM1382	STM1382	-2557943413	1.30E-63
STM1391	ssrB	-3457945522	8.59E-75
STM1392	ssrA	-29217357	2.42E-76
STM1393	ssaB	-2123308776	2.18E-07
STM1394	ssaC	-2734297773	1.62E-32
STM1395	ssaD	-2990788331	2.05E-56
STM1396	ssaE	-3217165579	3.30E-40
STM1397	sseA	-2845035135	2.17E-48
STM1398	sseB	-2736091904	6.68E-60
STM1399	sscA	-2215093295	3.84E-14
STM1400	sseC	-2271036249	7.08E-43
STM1401	sseD	-1538276536	1.53E-10
STM1402	sseE	-1501366186	2.10E-07
STM1403	sscB	-1236536808	0.004244791
STM1406	ssaG	-2958943258	9.00E-23
STM1407	ssaH	-2611818881	1.52E-12
STM1408	ssaI	-2310414041	1.77E-14
STM1409	ssaJ	-2078636053	6.25E-21
STM1410	STM1410	-2187867282	7.80E-17
STM1411	ssaK	-2263163851	2.59E-18
STM1412	ssaL	-187584302	1.14E-24
STM1413	ssaM	-2321494325	2.04E-11
STM1414	ssaV	-246240347	2.32E-40
STM1415	ssaN	-1043112886	2.71E-09
STM1422	ssaU	-2327106657	5.26E-18
STM1444	slyA	-2296156251	6.02E-57
STM1468	fumA	-108053649	5.14E-14
STM1473	ompN	-2136732886	2.03E-26
STM1474	STM1474	-3714803163	2.89E-24
STM1513	STM1513	-107826625	0.000308637
STM1514	ydeJ	-1980944618	3.35E-11
STM1515	ydeI	-1701269579	6.48E-11
STM1528	STM1528	-1632530656	2.15E-10
STM1531	STM1531	-2914451067	2.51E-42
STM1532	STM1532	-290600266	2.78E-44
STM1533	STM1533	-3404606609	3.30E-100
STM1534	STM1534	-3375311313	1.03E-94
STM1535	STM1535	-2816347572	6.34E-42
STM1536	STM1536	-3421435671	2.08E-104
STM1537	STM1537	-3890231215	8.55E-141
STM1540	STM1540	-1156073675	1.09E-07
STM1542	STM1542	-1899399603	4.17E-24
STM1543	STM1543	-2056004771	1.06E-21
STM1544	pqaA	-2295651323	9.07E-27
STM1548.s	STM1548.s	-307951864	6.81E-80
STM1551.1n	STM1551.1n	-1177627718	3.24E-08
STM1552	STM1552	-1633147753	1.06E-21
STM1554	STM1554	-1102717545	8.11E-09
STM1562	hdeB	-2028176861	1.21E-23
STM1568	fdnI	-1870644833	8.80E-32
STM1583	STM1583	-2096372137	2.38E-43
STM1599	pdgL	-1587730652	2.78E-19
STM1601	ugtL	-4954400526	7.22E-171
STM1602	sifB	-1839167866	5.30E-14
STM1603	yncJ	-1468958185	2.49E-09
STM1613	STM1613	-1618995694	2.38E-12
STM1614	STM1614	-1152848801	6.48E-08
STM1625	ydcI	-3309476508	2.63E-61
STM1630	STM1630	-2596486281	1.77E-19
STM1631	sseJ	-1676922071	1.43E-07
STM1633	STM1633	-1224667818	5.59E-10
STM1634	STM1634	-1175361112	0.000214375
STM1636	STM1636	-1281609184	0.026648574
STM1637	STM1637	-1478861339	2.80E-05
STM1652	ynaF	-1114830606	2.71E-14
STM1653	STM1653	-1146533316	1.94E-09
STM1659	ogt	-3141043376	2.87E-107
STM1662	ynaJ	-1353507075	1.71E-15
STM1667	STM1667	-1653123899	0.000516656
STM1668	STM1668	-1730750456	6.05E-07
STM1669	STM1669	-1315297731	7.72E-06
STM1670	STM1670	-1457658034	0.004135841
STM1671	STM1671	-2975092298	0.000616914
STM1672	STM1672	-395442632	1.53E-142
STM1682	tpx	-1427197736	3.08E-19
STM1686	pspE	-1412938873	4.35E-21
STM1690	pspA	-1477547113	2.91E-22
STM1705	osmB	-18201709	2.84E-19
STM1712	acnA	-1294561375	2.52E-20
STM1713	cysB	-145206086	2.76E-23
STM1729	yciF	-1079755422	0.005379773
STM1768	ychP	-120003419	2.96E-12
STM1782	ychH	-156612014	2.19E-17
STM1786	STM1786	-1178429743	0.153955453
STM1795	STM1795	-1184703398	7.43E-16
STM1802	dadX	-1159787624	2.07E-08
STM1803	dadA	-2551038491	7.09E-48
STM1806	nhaB	-1051277157	5.19E-09
STM1814	minC	-116011607	6.27E-14
STM1815	minD	-1326084322	6.54E-19
STM1816	minE	-1541196651	1.79E-24
STM1818	fadD	-2122299378	1.96E-43
STM1837	cspC	-1033470015	2.63E-10
STM1838	yobF	-1183549265	2.30E-13
STM1840	mgrB	-2214877011	1.09E-36
STM1841	STM1841	-4558277312	1.40E-176
STM1853	pphA	-2032014894	3.63E-17
STM1854	STM1854	-4821286525	1.32E-178
STM1855	sopE2	-9850838884	1.22E-82
STM1856.1N	STM1856.1N	-2801837421	1.46E-48
STM1857	STM1857	-1454044043	7.26E-15
STM1859	STM1859	-1007256775	8.49E-08
STM1862	pagO	-3083372947	1.01E-40
STM1863	STM1863	-2950348693	0.004430045
STM1864	STM1864	-3165484935	1.63E-29
STM1866	STM1866	-3485760432	4.31E-63
STM1867	pagK	-419353279	6.26E-121
STM1868.1N	STM1868.1N	-1207071651	0.002727784
STM1868A	STM1868A	-2682377325	8.31E-46
STM1897	yebB	-1301286288	0.002701064
STM1915	cheZ	-1132925019	7.81E-15
STM1916	cheY	-1169415638	6.88E-13
STM1917	cheB	-1590204763	2.09E-25
STM1925	flhD	-1429855127	3.71E-19
STM1938	yecA	-1122505835	1.75E-14
STM1939	STM1939	-3551289122	4.97E-80
STM1940	STM1940	-2799950833	8.06E-58
STM1941	STM1941	-3130578533	1.08E-54
STM1984	yodD	-1400379085	5.84E-09
STM1996	cspB	-2132875315	2.80E-32
STM2007	STM2007	-1277955067	4.84E-07
STM2008	STM2008	-1152355486	5.28E-11
STM2011.1n	STM2011.1n	-1244155409	1.99E-07
STM2018	cobU	-1092210264	1.92E-07
STM2019	cbiP	-1163935274	3.40E-13
STM2021	cbiQ	-1392613615	1.33E-10
STM2022	cbiN	-1702269568	3.95E-12
STM2023	cbiM	-1578458337	1.98E-15
STM2024	cbiL	-1656012428	4.56E-14
STM2025	cbiK	-157509494	3.85E-12
STM2026	cbiJ	-1318979291	5.89E-08
STM2027	cbiH	-1729883462	3.50E-25
STM2028	cbiG	-2193772666	3.07E-43
STM2029	cbiF	-1605779817	2.19E-14
STM2030	cbiT	-1996185437	3.76E-25
STM2031	cbiE	-1929135149	4.27E-20
STM2032	cbiD	-2284089609	1.14E-39
STM2033	cbiC	-1395003608	1.09E-08
STM2043	pduG	-116145539	0.126753699
STM2047	pduL	-1882658778	0.103602157
STM2066	sopA	-641398497	0
STM2079	wzzB	-1197346284	3.38E-11
STM2080	udg	-2083530907	1.06E-30
STM2105.S	manC	-2110504749	1.86E-13
STM2106	wcaI	-2969821383	5.97E-17
STM2107	wcaH	-2759469002	3.34E-06
STM2108	wcaG	-3162112353	5.50E-27
STM2109	gmd	-3362678708	6.67E-60
STM2110	wcaF	-3880651207	2.66E-23
STM2111	wcaE	-4376591641	4.15E-43
STM2112	wcaD	-3794158991	9.51E-80
STM2118	wza	-1020450712	0.081972767
STM2134	STM2134	-1427447802	0.000227497
STM2138	STM2138	-115485331	0.000959147
STM2139	STM2139	-132920157	5.68E-11
STM2142	yegT	-1056040354	1.49E-08
STM2150	stcC	-1064121959	4.07E-06
STM2153	yehE	-1240546216	7.26E-05
STM2156A	STM2156A	-1317358945	7.43E-11
STM2177	STM2177	-1414247204	3.34E-06
STM2178	STM2178	-1135199522	8.78E-08
STM2180	STM2180	-1122575852	1.67E-08
STM2184	sanA	-1233465368	1.23E-14
STM2185	b2145	-1168567756	3.68E-07
STM2186	STM2186	-1116439749	3.80E-08
STM2187	yeiA	-1497544977	2.36E-15
STM2189	mglA	-1268747828	2.75E-17
STM2197	STM2197	-2275202622	9.12E-08
STM2198	STM2198	-108683993	8.06E-05
STM2205	fruK	-1536136583	7.04E-06
STM2206	fruF	-1547663001	9.43E-09
STM2220	yejG	-1456130349	4.35E-13
STM2242	STM2242	-152418031	0.075427677
STM2243	STM2243	-1676579444	7.39E-05
STM2245	STM2245	-3427482978	1.56E-26
STM2263	yojI	-1141178459	4.85E-10
STM2268	micF	-2330057663	0.011730179
STM2273	STM2273	-1327252661	1.55E-07
STM2281	STM2281	-1076575689	3.23E-08
STM2287	sseL	-2156564517	7.65E-24
STM2291	yfaW	-1236888991	1.45E-14
STM2292	yfaX	-1706187564	1.98E-17
STM2296	ais	-159171773	5.76E-22
STM2297	yfbE	-2398702565	4.17E-44
STM2298	pmrF	-1975776361	1.56E-30
STM2299	yfbG	-1591112477	2.16E-22
STM2300	yfbG	-1509620083	1.55E-14
STM2304	pmrD	-2198839436	1.38E-28
STM2331	yfbQ	-1185814208	2.70E-13
STM2340	STM2340	-1676043347	1.03E-23
STM2341	STM2341	-1865229641	4.89E-28
STM2342	ulaA	-1736748785	2.15E-26
STM2343	STM2343	-1893722914	3.17E-17
STM2344	STM2344	-1607222174	2.58E-07
STM2351	hisP	-104251668	1.07E-11
STM2352	hisM	-1087137479	1.16E-07
STM2353	hisQ	-1102437312	4.53E-11
STM2355	argT	-2537391616	9.81E-63
STM2358	STM2358	-1212118443	3.70E-08
STM2359	STM2359	-1222797251	2.23E-06
STM2360	STM2360	-2424259525	1.21E-30
STM2373	STM2373	-1173583739	0.005825714
STM2388	fadJ	-1273891047	3.94E-14
STM2389	fadI	-1799076328	2.78E-21
STM2393	yfdC	-2004006363	4.39E-31
STM2395	pgtE	-4323125966	1.34E-130
STM2396	pgtA	-1844540531	8.52E-28
STM2397	pgtB	-1276615542	1.62E-08
STM2398	pgtC	-1015739853	6.04E-09
STM2399	pgtP	-1948519454	1.08E-13
STM2400	STM2400	-1286823313	5.38E-12
STM2407	ypeC	-2079169433	3.82E-36
STM2420	xapR	-1513373261	1.02E-09
STM2453	STM2453	-1671430508	7.12E-24
STM2461	eutG	-1870074076	0.000256074
STM2464	eutN	-1615185906	0.000323312
STM2465	eutM	-1350287756	0.003426516
STM2466	eutD	-1038302823	0.013450011
STM2467	eutT	-1410031276	0.023234773
STM2470	eutS	-1356979035	0.000175098
STM2475	STM2475	-3451170229	9.90E-117
STM2505	STM2505	-1184690299	0.005799696
STM2543	nifS	-1079302009	5.42E-11
STM2573	STM2573	-1986906281	6.61E-27
STM2585	STM2585	-2489885336	1.40E-55
STM2585A	STM2585A	-4021778213	1.15E-67
STM2614	STM2614	-5767740582	0
STM2627	STM2627	-1078306272	0.000243419
STM2630	STM2630	-1037699723	0.038595337
STM2680	STM2680	-1430445198	1.22E-12
STM2689	STM2689	-1016655151	2.90E-09
STM2691	STM2691	-1146190817	0.000279062
STM2703	STM2703	-2766444496	4.78E-27
STM2704	STM2704	-2435231459	6.30E-22
STM2730	STM2730	-1874216308	3.60E-05
STM2731	STM2731	-1997927417	0.010010587
STM2732	STM2732	-1077570638	0.014538468
STM2733	STM2733	-1491610399	0.000550634
STM2742	STM2742	-1255691081	2.58E-13
STM2754	STM2754	-1135092138	2.12E-09
STM2759	STM2759	-154699198	5.96E-10
STM2764	STM2764	-1383682971	3.26E-07
STM2765	STM2765	-1248838159	0.000208974
STM2771	fljB	-1736532125	1.10E-29
STM2780	pipB2	-3199937206	2.86E-108
STM2781	virK	-6523707674	0
STM2782	mig-14	-449962807	1.03E-141
STM2784	tctE	-2181342961	1.64E-37
STM2785	tctD	-3480614636	3.50E-83
STM2789	STM2789	-2919146535	9.05E-68
STM2790	ygaF	-2059556115	1.23E-18
STM2792	gabT	-1934966066	1.53E-17
STM2793	gabP	-1907686411	1.05E-18
STM2795	ygaU	-1506841705	8.37E-20
STM2797	STM2797	-212299732	3.01E-18
STM2798	ygaP	-2412075222	1.99E-31
STM2809	proV	-2051859236	9.75E-08
STM2816	STM2816	-1145805898	7.13E-05
STM2832	srlA	-1642651116	1.77E-25
STM2833	srlE	-1534165651	5.89E-24
STM2834	slrB	-1085713966	1.55E-07
STM2835	srlD	-108889764	3.15E-13
STM2861	sitA	-1929240497	4.01E-12
STM2862	sitB	-1462875026	2.70E-11
STM2865	avrA	-6913140693	0
STM2866	sprB	-7728448749	0
STM2867	sirC	-7105086886	1.86E-282
STM2868	orgC	-7959504515	0
STM2869	orgB	-7454748347	0
STM2870	orgA	-9384067752	0
STM2871	prgK	-9674999806	0
STM2872	prgJ	-9982527638	0
STM2873	prgI	-1034797579	0
STM2874	prgH	-1027658298	0
STM2875	hilD	-8569018394	0
STM2876	hilA	-9063350843	0
STM2877	iagB	-8336798469	0
STM2878	sptP	-6567408194	0
STM2879	sicP	-6730022382	0
STM2881	iacP	-7867879939	0
STM2882	sipA	-9672961285	0
STM2883	sipD	-1001605767	0
STM2884	sipC	-1057795276	0
STM2885	sipB	-1078624141	0
STM2886	sicA	-1099876452	0
STM2887	spaS	-8936735328	0
STM2888	spaR	-8487405596	0
STM2889	spaQ	-9191235776	5.16E-214
STM2890	spaP	-9861042354	0
STM2891	spaO	-9605073366	0
STM2892	spaN	-9948714509	0
STM2893	invI	-1049448067	0
STM2894	invC	-9765288948	0
STM2895	invB	-1033106042	0
STM2896	invA	-9949164685	0
STM2897	invE	-1015486304	0
STM2898	invG	-1015314214	0
STM2899	invF	-103360825	0
STM2900	invH	-7718651648	0
STM2901	STM2901	-2006719559	2.15E-41
STM2902	STM2902	-2061353807	1.36E-24
STM2924	rpoS	-1368526771	4.59E-19
STM2936	iap	-1641708454	5.55E-20
STM2937	ygbF	-1672365994	2.36E-14
STM2939	ygcH	-1546426953	2.20E-10
STM2940	ygcH	-1062310547	0.001495688
STM2941	yghJ	-1785379036	3.81E-19
STM2942	STM2942	-1844822913	1.27E-11
STM2943	STM2943	-2312986193	2.32E-32
STM2944	ygcB	-2765780386	1.21E-55
STM2945	sopD	-8780314609	0
STM2960	gudD	-1566745116	9.18E-12
STM2973	fucO	-1520715752	5.65E-11
STM2974	fucA	-1549453915	6.94E-10
STM2982	gcvA	-1013743003	1.32E-08
STM2983	ygdI	-1624492503	4.83E-23
STM2992	argA	-1399634329	3.03E-13
STM3004	ygdP	-1192442004	8.68E-15
STM3004.1n	STM3004.1n	-1019145595	0.071191205
STM3013	lysA	-1229536614	1.15E-08
STM3017	kduD	-1741934849	1.80E-13
STM3018	kduI	-1864239029	4.58E-11
STM3019	yqeF	-2396950033	8.08E-46
STM3025	STM3025	-2525787065	1.43E-45
STM3025.1N	STM3025.1N	-3029714646	1.99E-38
STM3026	STM3026	-2597734065	2.62E-38
STM3030	STM3030	-2504455159	9.48E-57
STM3031	STM3031	-2362016142	5.52E-29
STM3036	STM3036	-1165248161	8.84E-05
STM3052	STM3052	-1020349278	1.72E-06
STM3079.S	STM3079.S	-1707036763	2.69E-13
STM3081	STM3081	-1020236518	1.27E-06
STM3082	STM3082	-148951177	1.01E-10
STM3083	STM3083	-1714493738	2.50E-10
STM3085	STM3085	-1464026651	2.95E-05
STM3117	STM3117	-22326452	1.47E-21
STM3118	STM3118	-1041197182	1.25E-08
STM3119	STM3119	-1003935465	7.78E-05
STM3120	STM3120	-1742200555	1.16E-17
STM3123	STM3123	-1008526592	0.000206073
STM3124	STM3124	-3363628766	1.56E-46
STM3132	STM3132	-3527393267	1.57E-65
STM3133	STM3133	-4932723417	9.33E-162
STM3134	STM3134	-1692618805	1.85E-29
STM3135	STM3135	-1746233291	2.78E-28
STM3136	STM3136	-1446785217	2.68E-15
STM3137	STM3137	-1630931016	2.38E-22
STM3138	mcpA	-2999078205	1.53E-85
STM3157	yghA	-1132062664	1.28E-09
STM3169	STM3169	-194902198	4.71E-24
STM3170	STM3170	-1958790555	2.40E-09
STM3171	ygiK	-201796153	1.53E-15
STM3172	ftsP	-2542078263	9.01E-68
STM3175	STM3175	-1245426313	0.000258867
STM3191	STM3191	-1198978696	3.79E-06
STM3193	STM3193	-1789226605	2.21E-06
STM3194	STM3194	-1433249048	1.03E-07
STM3195	ribB	-238652747	1.05E-55
STM3216	yqjI	-1673826523	6.15E-19
STM3217	aer	-119945124	1.75E-12
STM3218	oat	-2179179745	2.13E-37
STM3219	fadH	-2098011638	1.41E-23
STM3225	ygjU	-1809529559	1.59E-28
STM3238	STM3238	-1582702031	1.14E-19
STM3239	yhaO	-1700237411	1.13E-13
STM3241	tdcE	-1399661283	9.97E-16
STM3259	STM3259	-1248495088	0.043889288
STM3277	yhbW	-1245692956	0.055708754
STM3278	STM3278	-2143435504	1.24E-10
STM3335	yhcH	-4091889044	1.33E-127
STM3336	nanK	-3789805873	2.37E-97
STM3337	nanE	-3710696471	1.53E-86
STM3338	nanT	-4574919378	5.65E-222
STM3339	nanA	-5332341141	3.21E-273
STM3392	yhdV	-1082846137	3.40E-08
STM3399	yrdA	-1474423833	3.33E-20
STM3410	mscL	-1176771612	7.97E-14
STM3444	bfd	-3714140851	1.33E-90
STM3458	yheR	-1089201551	7.80E-05
STM3465	yhfA	-1103510766	1.72E-10
STM3480	yhfL	-1965965725	1.13E-28
STM3500	pckA	-1508298768	4.60E-25
STM3507	yhgG	-1140272334	1.53E-07
STM3511	yhgI	-1275420063	6.76E-12
STM3514	malP	-1464939852	1.43E-17
STM3528	STM3528	-1166632218	7.48E-13
STM3532	STM3532	-1108212532	1.85E-05
STM3534	glgP	-1042696212	2.40E-12
STM3547.Sc	STM3547.Sc	-3259193574	9.59E-95
STM3548	STM3548	-3313834732	1.89E-09
STM3549	STM3549	-3654029443	2.04E-67
STM3550	STM3550	-3907984931	2.00E-104
STM3582	yhhT	-1393872373	2.10E-13
STM3595	STM3595	-1334175217	7.34E-10
STM3598	STM3598	-1053948605	5.39E-06
STM3623	bcsF	-1173969399	0.007400107
STM3624	bcsG	-1046449222	5.95E-08
STM3637	lpfD	-1344407241	5.43E-09
STM3653	STM3653	-1807233184	1.21E-17
STM3654	STM3654	-1615484086	2.06E-12
STM3659	yiaB	-3910993427	1.15E-35
STM3664	malS	-1929209628	4.91E-25
STM3691	STM3691	-1368254176	1.12E-13
STM3692	lldP	-4299030877	2.01E-113
STM3693	lldR	-3552127258	1.10E-69
STM3694	lldD	-1415518629	9.24E-14
STM3697	STM3697	-1310563333	2.34E-10
STM3698	STM3698	-1161121873	5.51E-06
STM3752	STM3752	-1796224727	4.73E-14
STM3762	cigR	-2559699371	1.33E-64
STM3764	mgtC	-1369329554	0.001009179
STM3765	yicL	-1105649755	6.16E-08
STM3767	STM3767	-1036136723	0.026606901
STM3768	STM3768	-1163861534	8.02E-06
STM3769.S	STM3769.S	-1746808288	1.62E-12
STM3770	STM3770	-1746269201	9.49E-11
STM3771	STM3771	-2379112987	1.95E-10
STM3772	STM3772	-194874545	3.01E-06
STM3780	gatY	-1096835134	0.000551703
STM3781	STM3781	-1357197348	1.23E-11
STM3782	STM3782	-1366823211	8.82E-10
STM3783	STM3783	-1322559317	9.34E-12
STM3784	STM3784	-10370805	9.66E-11
STM3797	ivbL	-1579762931	2.99E-16
STM3803	yidF	-3103347967	1.26E-66
STM3821	torD	-1195402152	0.015575487
STM3832	STM3832	-1555204682	3.33E-07
STM3844	STM3844	-2832076006	7.81E-48
STM3897	yifA	-1210941486	1.71E-11
STM3900	ilvL	-1846686692	3.02E-08
STM3956	STM3956	-2195550714	1.44E-10
STM3966	STM3966	-1334203388	2.68E-10
STM3982	fadA	-2028068654	1.08E-27
STM3983	fadB	-2974883799	1.34E-81
STM4002	STM4002	-1509706922	3.25E-26
STM4012	STM4012	-1327948087	3.78E-06
STM4013.S	STM4013.S	-1146956863	0.004511595
STM4035	fdoI	-1061367178	2.96E-12
STM4036	fdoH	-1124426258	5.05E-10
STM4037	fdoG	-1463212639	3.29E-19
STM4039	STM4039	-1064062605	1.96E-07
STM4040	yiiG	-1338590826	0.002012477
STM4071	STM4071	-2293696157	5.21E-39
STM4072	ydeV	-2349915776	1.47E-57
STM4073	STM4073	-2387967011	1.15E-58
STM4074	STM4074	-2640629931	2.21E-74
STM4075	STM4075	-3097559736	3.38E-98
STM4076	STM4076	-2755176442	2.88E-70
STM4077	STM4077	-2558400589	2.62E-55
STM4078	STM4078	-2539336613	7.76E-48
STM4079.S	STM4079.S	-2991200603	7.31E-61
STM4080	STM4080	-3006220422	8.20E-69
STM4095	priA	-2028397028	2.07E-41
STM4098	STM4098	-1320212405	1.77E-13
STM4102	STM4102	-1123741686	0.004570803
STM4103	STM4103	-1038618925	3.65E-08
STM4165	rsd	-1050559198	4.94E-08
STM4172	zraP	-3073702977	3.05E-34
STM4195	STM4195	-2713505491	2.50E-45
STM4198	STM4198	-1171720633	0.142530986
STM4204	STM4204	-1499297354	1.16E-14
STM4215	STM4215	-122326831	0.196866264
STM4219.S	STM4219.S	-1566160672	1.37E-14
STM4222.S	yjbE	-1246586619	0.156877147
STM4223	yjbF	-1659899238	1.33E-05
STM4224	yjbG	-1204455724	0.032501706
STM4227	malG	-1717839864	1.73E-22
STM4228	malF	-2765490246	4.25E-57
STM4229	malE	-1700065641	1.42E-22
STM4230	malK	-1120570119	4.03E-12
STM4232	malM	-1517879632	5.16E-17
STM4239	dinF	-2848985175	1.99E-67
STM4240	yjbJ	-2668555018	1.09E-67
STM4257	STM4257	-1056466887	9.87E-120
STM4258	STM4258	-1075963239	0
STM4259	STM4259	-9899476497	4.48E-81
STM4260	STM4260	-1101268934	0
STM4261	STM4261	-7325881486	0
STM4262	STM4262	-7194489215	0
STM4264	yjcC	-241520005	8.17E-52
STM4266	soxR	-2314785715	1.13E-31
STM4269	yjcE	-2010530158	1.85E-33
STM4275	acs	-2141049132	2.22E-31
STM4276	STM4276	-1787022707	9.02E-06
STM4286	lpxO	-2762303814	4.39E-54
STM4287.S	phnO	-1624763812	1.30E-18
STM4293	eptA	-1116194079	4.27E-11
STM4294	yjdE	-1963162295	1.92E-11
STM4296	adi	-1741027182	2.13E-24
STM4309	STM4309	-1007154953	0.013843011
STM4310	STM4310	-6976545186	0
STM4312	STM4312	-6460025873	1.12E-142
STM4313	STM4313	-6487680998	2.55E-208
STM4314	STM4314	-705101998	0
STM4315	STM4315	-6902260873	0
STM4316	STM4316	-1820091315	6.74E-06
STM4319	phoN	-3784705162	8.68E-132
STM4336	ecnB	-1855514106	1.65E-28
STM4345	yjeM	-1080768049	1.53E-05
STM4370	yjfI	-2962202032	8.21E-31
STM4371	yjfJ	-2589471727	6.65E-14
STM4372	yjfJ	-2019141376	2.12E-15
STM4373	yjfK	-180566559	9.33E-13
STM4374	yjfL	-1083961808	4.41E-06
STM4378	yjfN	-1290674623	4.55E-12
STM4379	yjfO	-1083563917	7.31E-07
STM4389	yjfY	-1016959042	0.000588606
STM4398	cycA	-2350069548	4.57E-59
STM4405	ytfJ	-118005351	4.09E-09
STM4406.S	STM4406.S	-2452608599	1.71E-64
STM4423	STM4423	-1372593456	1.45E-09
STM4424.S	STM4424.S	-4086693998	2.35E-67
STM4425	STM4425	-2903779661	1.75E-38
STM4435	STM4435	-2903897371	1.00E-57
STM4436	STM4436	-2133678276	2.85E-24
STM4438	pmbA	-1442647234	6.78E-21
STM4439	cybC	-2090415855	4.58E-36
STM4465	STM4465	-1388533607	0.000732752
STM4469	argI	-1122858338	0.000264253
STM4474	yjgN	-2073784859	1.58E-13
STM4482	idnT	-1421514472	3.13E-11
STM4483	idnO	-1776077555	5.50E-09
STM4484	idnD	-215908418	6.23E-35
STM4485	idnK	-1854297331	1.68E-21
STM4503	STM4503	-1157484158	6.82E-15
STM4505	STM4505	-1105715432	1.20E-06
STM4515	yjiJ	-2155792646	1.29E-12
STM4521	yjiS	-247102666	8.54E-07
STM4535	STM4535	-2068291615	2.95E-41
STM4536	STM4536	-1135752558	2.45E-13
STM4547	yjjQ	-1240811045	0.038072081
STM4550	fhuF	-3763996737	2.26E-39
STM4552	STM4552	-1421091687	4.00E-05
STM4573	stjC	-1443094301	0.00049614
STM4575	STM4575	-1248609522	0.000144836
STM4599	yjjY	-1085580888	0.007901502

## Sheet: DE_Genes_down
GeneId	GeneName	log2FoldChange	padj
STM0009	STM0009	4.16534	3.04e-79
STM0013	dnaJ	1.30009	5.85e-14
STM0020	STM0020	1.36608	0.00117728
STM0043	rpsT	1.74071	2.35e-18
STM0045	ribF	1.03562	1.05e-09
STM0048	slpA	1.44108	2.31e-14
STM0049	ispH	1.89238	1.74e-30
STM0054	STM0054	1.73042	5.45e-05
STM0056	STM0056	3.04397	0.00021865
STM0057	STM0057	1.20758	3.06e-09
STM0062	citF2	1.09627	0.000222321
STM0085	yabF	1.09682	0.0169996
STM0087	folA	3.04501	7.85e-56
STM0095	rluA	1.09085	4.1e-05
STM0096	rapA	1.86612	2.84e-24
STM0107	thiP	1.52698	0.000110385
STM0108	tbpA	1.85577	2.78e-24
STM0137	mutT	1.55692	1.44e-16
STM0141	guaC	1.69528	3.56e-29
STM0155	STM0155	1.12281	0.0420774
STM0165	speD	2.87743	7.4e-46
STM0166	speE	2.64692	1.27e-48
STM0170	hpt	1.51072	7.05e-15
STM0178	yadI	1.26611	0.000700965
STM0181	panC	1.22761	1.13e-08
STM0182	panB	1.67362	4.3e-09
STM0183	folK	1.84316	2.34e-11
STM0184	pcnB	2.27361	4.19e-46
STM0185	yadB	1.13986	3.51e-08
STM0203	clcA	1.19257	1.31e-10
STM0205	yadS	2.29282	1.42e-22
STM0207	pfs	1.18959	3.39e-08
STM0216	rpsB	2.71939	1.32e-83
STM0217	tsf	2.87962	6.72e-93
STM0218	pyrH	2.02726	4.58e-39
STM0221	uppS	1.24673	5.77e-14
STM0232	accA	1.32671	3.67e-16
STM0260	mltD	1.19863	7.8e-14
STM0267	STM0267	1.28482	0.0859778
STM0269	STM0269	1.21937	0.0258625
STM0270	STM0270	1.59333	2.03e-05
STM0271	STM0271	1.79234	4.32e-15
STM0294	STM0294	1.26893	0.00621681
STM0312	yafK	2.03538	1.25e-34
STM0317	gpt	3.07116	6.06e-57
STM0357	mod	1.08574	1.08e-11
STM0387	STM0387	1.12238	7.14e-05
STM0388	aroL	1.21393	2.98e-08
STM0392	rdgC	1.29922	2.97e-14
STM0400	proY	1.6407	2.42e-15
STM0404	queA	3.64552	1.88e-63
STM0419	thiL	1.63714	3.3e-15
STM0420	pgpA	1.1788	0.00132048
STM0425	thiI	2.14915	7.62e-32
STM0430	phnR	1.3048	5.58e-07
STM0435	yajQ	1.23421	8.45e-14
STM0447	tig	1.95098	6.55e-38
STM0460	mdlA	1.1965	8.81e-13
STM0483	apt	2.7578	1.45e-35
STM0486	recR	1.27693	2.21e-08
STM0487.S	htpG	1.35778	2.83e-20
STM0488	adk	2.86005	4.08e-70
STM0491	gsk	2.66175	7.7e-56
STM0493	fsr	1.16589	7.25e-07
STM0534	purE	1.07513	0.000743692
STM0535	lpxH	1.82577	2.81e-08
STM0541	ybcJ	1.16707	0.000810449
STM0542	folD	1.00468	1.46e-08
STM0544	fimI	1.21618	0.168342
STM0549	fimZ	1.91789	7.47e-11
STM0557	STM0557	2.4763	2.63e-26
STM0558	yfdH	3.68511	3.16e-39
STM0559	rfbI	4.06651	4.85e-37
STM0568	pheP	1.32126	3.39e-08
STM05680	STM05680	1.44069	1.15e-10
STM0589	fepE	2.68269	4.15e-41
STM06000	STM06000	1.24437	0.0132619
STM0616	rnk	1.41042	3.8e-08
STM0623	citD	1.68403	0.0841803
STM0627	dcuC	3.30678	1.49e-43
STM0632	tatE	1.44684	5.24e-16
STM0635.S	lipB	1.14666	3.06e-07
STM0637	dacA	1.75697	1.16e-23
STM0638	rlpA	1.12751	2.18e-12
STM0641	ybeA	1.85439	8.69e-21
STM0642	ybeB	1.5031	1.91e-13
STM0659	hscC	1.64062	2.6e-25
STM0670	miaB	1.7591	6.87e-23
STM0671	ubiF	1.07605	1.96e-06
STM0695	ybfE	2.76813	4.62e-22
STM0718	STM0718	1.73176	0.0516134
STM0745	tolQ	1.27202	7.99e-11
STM0769	STM0769	1.80544	0.0391297
STM0779	modE	1.22977	1.2e-06
STM0786	ybhC	2.02861	2.6e-32
STM0801	STM0801	1.53543	4.19e-20
STM0802	moaA	2.75341	1.49e-44
STM0803	moaB	2.62326	5.22e-42
STM0804	moaC	1.93357	0.000586087
STM0805	moaD	2.45872	3.19e-14
STM0806	moaE	2.09876	7.56e-22
STM0820	rhlE	2.47147	3.1e-16
STM0826	STM0826	1.6374	5.09e-13
STM0832	ybiF	2.2212	8.15e-10
STM0834	ybiP	3.02511	2.12e-62
STM0837	ybiS	1.68582	9.64e-18
STM0838	ybiT	1.29049	3.42e-14
STM0844	pflE	1.50123	0.00033946
STM0852	rimO	2.60261	1.31e-41
STM0853	bssR	1.76315	5.24e-14
STM0866	mdfA	1.41371	5.18e-13
STM0882	rumB	2.32306	4.62e-28
STM0936	hcr	1.7835	1.25e-11
STM0937	hcp	1.82925	9.81e-16
STM0953	infA	3.13677	4.74e-30
STM0954	infA	1.22348	1.9e-10
STM0955	aat	1.0367	1.11e-07
STM0957	cydD	1.48797	2.74e-17
STM0964	dmsA	3.91279	8.02e-103
STM0965	dmsB	2.25625	3.34e-11
STM0968	ycaD	2.57814	1.85e-40
STM0974	focA	1.15862	4.32e-13
STM0975	ycaO	3.21335	3.35e-53
STM0976	ycaP	1.43232	1.68e-11
STM0980	cmk	1.39907	6.25e-16
STM0981	rpsA	1.83478	2.74e-36
STM0984	msbA	2.16165	8.2e-30
STM0985	lpxK	1.70028	7.31e-10
STM0988	kdsB	1.28554	2.36e-11
STM0989	STM0989	2.0792	1.62e-15
STM1004	pncB	1.21414	6.73e-10
STM1027	STM1027	1.22549	0.0775325
STM1058	pyrD	2.91939	3.55e-62
STM1060	zapC	1.38355	3.53e-08
STM1061	rlmL	2.11329	1.74e-40
STM1062	uup	1.79182	4.54e-28
STM1063	pqiA	1.61029	2.17e-21
STM1064	pqiB	1.28303	8.37e-16
STM1067	fabA	1.96215	3.4e-29
STM1068	lonH	1.5109	1.11e-16
STM1070	ompA	1.02806	2.98e-13
STM1074	yccF	1.3351	5.8e-06
STM1080	STM1080	2.01185	1.17e-23
STM1092	orfX	1.72865	0.00437263
STM1113	scsA	2.07775	1.2e-08
STM1114	scsB	2.44056	7.31e-13
STM1122	ycdC	1.03229	2.17e-05
STM1127	STM1127	1.12376	1.87e-11
STM1135	ycdW	2.06095	4.52e-24
STM1154	yceE	1.2154	5.48e-06
STM1155	htrB	1.16153	4.08e-09
STM1156	STM1156	1.80719	3.59e-12
STM1159	yceO	1.77423	0.0462915
STM1163	pyrC	1.508	9.15e-15
STM1172	flgM	1.2112	2.18e-13
STM1178	flgF	1.3629	6.91e-15
STM1179	flgG	1.50179	7.66e-20
STM1181	flgI	1.28682	1.34e-16
STM1187	rluC	2.40623	1.38e-40
STM1190	STM1190	1.76525	6.24e-31
STM1191	rpmF	2.26288	5.68e-24
STM1192	plsX	1.96911	1.38e-30
STM1193	fabH	1.83466	5.84e-27
STM1194	fabD	1.26862	2.14e-16
STM1197	fabF	1.19526	1.21e-14
STM1203	ptsG	1.95656	1.47e-37
STM1211	ndh	1.2474	7.86e-12
STM1217.S	ycfU	1.82751	2.19e-27
STM1218	lolD	1.11045	1e-05
STM1222	potD	1.43358	1.3e-17
STM1223	potC	1.879	1.72e-14
STM1225	potB	2.28092	2.33e-14
STM1226	potA	2.56754	3.86e-43
STM1227	pepT	1.59759	1.19e-27
STM1228	STM1228	1.78616	2.26e-14
STM1232	purB	1.75958	3.65e-30
STM1233	hflD	2.05739	7.79e-19
STM1234.S	mnmA	2.21141	1.61e-42
STM1237	ymfC	1.18282	1.93e-11
STM1255	STM1255	2.09915	9.4e-49
STM1256	STM1256	1.20815	3.51e-08
STM1257	STM1257	1.16995	4.74e-05
STM1261	STM1261	1.10928	0.000775132
STM1263	STM1263	1.04317	1.14e-08
STM1267	STM1267	1.13779	6.81e-10
STM1278	yeaN	1.1104	0.0123208
STM1309	STM1309	1.06716	8.1e-05
STM1319	cedA	1.13949	0.000243419
STM1321	ydjM	1.21061	0.0195524
STM1327	ydiY	3.54019	6.67e-75
STM1334.c	infC	1.26131	1.62e-17
STM1335	rpmI	1.42293	1.25e-16
STM1336	rplT	1.63729	1.84e-24
STM1337	pheS	1.22355	5.66e-14
STM1340	btuC	1.24045	1.34e-12
STM1385	ttrB	2.527	0.00019207
STM1425	mdtK	1.09791	1.65e-07
STM1430	purR	2.57687	8.67e-44
STM1434	rnt	1.66574	1.01e-12
STM1442	ydhJ	1.17277	9.54e-10
STM1443	ydhI	1.33402	0.00130893
STM1449	tyrS	1.11633	1.84e-11
STM1452	tppB	2.02599	4.05e-32
STM1453	nth	1.75948	3.91e-19
STM1454	rsxE	1.60861	5.01e-19
STM1455	rsxG	1.32051	2.66e-10
STM1456	rsxD	1.62103	7.58e-10
STM1457	rsxC	1.39412	2.39e-10
STM1458	rsxB	1.57296	1.3e-11
STM1459	rsxA	2.0915	1.11e-20
STM1460	ydgK	1.22786	3.56e-11
STM1463	add	1.36183	2.48e-13
STM1471	rstB	1.41281	5.5e-05
STM1477	ydgI	1.61459	3.76e-09
STM1478	ydgH	1.33304	8.08e-16
STM1489	bioD	3.03643	7.55e-46
STM1499	STM1499	2.06389	1.9e-19
STM1509	ydfZ	2.63482	7.88e-12
STM1519.S	marA	1.41892	1.32e-12
STM1520	marR	1.60556	2.04e-10
STM1522	ydeA	1.38686	8.74e-08
STM1525	yneH	2.08636	1.99e-24
STM1546	STM1546	1.07186	0.000392327
STM1571	yddG	1.20341	0.00384768
STM1573.Sc	STM1573.Sc	1.19915	9.65e-06
STM1584	ansP	1.63425	2.06e-17
STM1595	srfC	1.21762	4.04e-13
STM1596	ydcX	1.36776	0.00109316
STM1604	ydcP	2.38565	5.58e-31
STM1622	mdoD	1.09001	2.06e-12
STM1651	nifJ	1.14078	2.52e-12
STM1654	ydaO	1.47852	5.47e-14
STM1655	dbpA	1.04713	4.4e-09
STM1699	STM1699	1.08575	1.13e-07
STM1702	rnb	1.7215	2.66e-23
STM1706	yciH	2.5303	9.82e-24
STM1707	pyrF	3.77584	2.69e-63
STM1719	yciL	3.28485	1.89e-79
STM1720	STM1720	1.01951	9.34e-08
STM1722a	STM1722a	1.25046	0.0495761
STM1732	ompW	1.49341	3.09e-19
STM1736	yciA	1.80277	1.03e-15
STM1748	ychE	2.76463	1.4e-25
STM1758	rtT	2.30617	5.89e-36
STM1761	narI	2.33879	9.28e-11
STM1762	narJ	2.45621	1e-22
STM1763	narH	2.99077	9.61e-36
STM1764	narG	3.4018	7.56e-61
STM1765	narK	3.52048	1.2e-83
STM1766	narX	2.0131	1.57e-42
STM1767	narL	1.25809	4.35e-11
STM1775	hemK	1.59221	2.43e-08
STM1776	prfA	2.17767	3.44e-26
STM1777	hemA	1.38275	2.72e-16
STM1779	ipk	1.82078	4.89e-24
STM1780	prsA	2.15968	1.21e-48
STM1781	ychM	2.35857	2.82e-33
STM1783.S	pth	1.67199	3.28e-17
STM1784	ychF	1.67198	2.24e-26
STM1811	STM1811	1.33711	2.61e-11
STM1819	slp	1.11228	2.7e-07
STM1820	tsaB	2.1964	9.4e-30
STM1824	pabB	1.20716	6.42e-10
STM1826	sdaA	1.70247	7.29e-33
STM1828	yoaE	1.6057	2.93e-19
STM1834	mntP	1.69256	1.5e-20
STM1835	rrmA	2.69782	2.76e-44
STM1836	STM1836	1.34102	1.35e-11
STM1846	proQ	1.40622	4.62e-20
STM1850	rsmF	2.56025	1.73e-32
STM1876	holE	3.0744	2.08e-36
STM1898	ruvC	1.55585	6.18e-08
STM1899	yebC	1.2165	6.63e-16
STM1901	aspS	1.53452	5.62e-19
STM1904	yecN	1.00615	6.52e-06
STM1905	yecO	1.61413	2.99e-16
STM1906	yecP	1.2773	1.62e-10
STM1911	STM1911	1.07056	1.95e-09
STM1935	ftn	1.66074	2.73e-18
STM1936	yecH	3.03368	1.11e-28
STM1949	yecF	2.18699	2.43e-29
STM1965	yedE	3.35303	4.48e-37
STM1966	yedE	1.82229	2.22e-07
STM1968	fliE	1.80893	7.7e-15
STM1969	fliF	1.64876	4.22e-30
STM1973	fliJ	1.00458	4.2e-10
STM1974	fliK	1.61778	8.08e-18
STM1987	yedP	1.2861	3.06e-12
STM1990	yedA	1.32755	0.00056997
STM1993	yedJ	1.53207	2.15e-08
STM2003	STM2003	1.35975	0.00171148
STM2005	STM2005	3.33353	6.53e-45
STM2045	pduJ	1.78299	0.112489
STM2048	pduM	1.5793	0.0521948
STM2058	pduX	1.92538	2.83e-09
STM2068	yeeF	4.92875	4.57e-155
STM2081	gnd	1.03598	3.23e-10
STM2082	rfbP	1.80239	6.96e-29
STM2083	rfbK	1.97649	1.06e-36
STM2084	rfbM	2.08883	7.53e-40
STM2085	rfbN	2.01854	2.71e-38
STM2086	rfbU	2.10934	2.36e-38
STM2087	rfbV	1.26789	9.63e-14
STM2088	rfbX	1.59541	5.64e-23
STM2093	rfbI	1.22654	2.81e-14
STM2094	rfbC	1.12613	1.61e-12
STM2095	rfbA	1.18742	2.25e-15
STM2097	rfbB	1.33565	1.09e-13
STM2098	galF	1.15114	1.14e-11
STM2121	dcd	1.25563	2.95e-14
STM2122	udk	2.15735	1.15e-23
STM2123	yegE	1.02029	2.04e-09
STM2125	yegD	2.31171	2.41e-10
STM2136	yegQ	2.89248	7.69e-46
STM2146	thiD	1.17036	7.69e-05
STM2147	thiM	1.74011	0.00332396
STM2155	metG	2.74514	4.97e-51
STM2159	yehU	1.40428	2.74e-16
STM2168	pbpG	1.49252	3.34e-18
STM2174	yohI	2.44318	2.57e-21
STM2181	STM2181	1.79618	4.93e-21
STM2182	yohK	1.37013	1.37e-10
STM2200	lysP	1.75967	3.8e-21
STM2202	yeiH	1.24454	6.58e-06
STM2207	setB	2.97956	5.6e-16
STM2209	STM2209	1.2014	0.0450907
STM2211.S	yeiP	1.96038	1.35e-37
STM2213	yeiU	1.31485	1.27e-10
STM2221	bcr	2.36058	5.58e-23
STM2222	rsuA	2.22829	4.93e-41
STM2224	rplY	2.31021	8.91e-07
STM2226	yejK	1.47054	6.92e-19
STM2227	STM2227	1.5829	9.12e-21
STM2247	ccmH	1.33769	9.13e-05
STM2249	ccmF	2.01043	4.41e-07
STM2251	ccmD	2.0293	0.118748
STM2252	ccmC	1.00691	0.00840221
STM2253	ccmB	3.26804	5.98e-06
STM2255	napC	1.30426	2.77e-11
STM2256	napB	1.95664	9.07e-15
STM2257	napH	1.92099	1.86e-30
STM2258	napG	2.48909	2.06e-31
STM2259	napA	3.64996	1.89e-110
STM2260	napD	4.02321	2.28e-72
STM2261	napF	3.41024	1.01e-51
STM2266	apbE	1.16313	2.98e-09
STM2283	glpT	1.1454	7.58e-12
STM2285	glpB	1.00525	0.0712003
STM2294	yfaZ	1.73686	2.89e-26
STM2307	menB	1.2117	5.37e-11
STM2308	yfbB	1.22416	2.45e-08
STM2309	menD	2.59306	6.87e-25
STM2310	menF	1.41347	2.99e-12
STM2320	nuoJ	1.22047	1.45e-08
STM2337	ackA	2.23852	2.2e-41
STM2338	pta	1.6961	3.31e-23
STM2339	yfcC	2.92537	1.94e-27
STM2362	purF	1.27675	1.01e-12
STM2363	cvpA	1.23967	1.2e-12
STM2366	accD	1.61993	3.25e-24
STM2371	flk	1.07307	3.59e-08
STM2377	STM2377	1.05293	3.89e-05
STM2378	fabB	1.43139	6.86e-16
STM2380	yfcL	1.01991	3.19e-07
STM2381	yfcM	1.26364	2.03e-14
STM2382	yfcA	1.15232	6.53e-09
STM2383	mepA	1.694	2.74e-13
STM2384	aroC	1.69446	9.36e-21
STM2385	yfcB	1.61456	1.3e-22
STM2387	sixA	1.3032	1.03e-11
STM2390	yfcZ	1.53693	1.99e-17
STM2409	nupC	1.08029	4.99e-09
STM2446	STM2446	2.26947	1.99e-46
STM2447	STM2447	1.12727	1.31e-06
STM2448	yfeZ	1.69589	1.49e-12
STM2455	eutK	1.08386	0.127889
STM2476	ypfG	1.01259	0.00273959
STM2479	aegA	1.27727	1.24e-05
STM2480	narQ	1.26797	3.34e-07
STM2496	yfgE	1.62569	2.54e-25
STM2497	uraA	3.80779	1.7e-66
STM2498	upp	4.37295	3.08e-193
STM2499.S	purM	1.53707	9.26e-16
STM2509	STM2509	1.13743	0.0341737
STM2510	guaA	1.30907	3.72e-15
STM2511	guaB	1.52622	1.26e-15
STM2512	xseA	1.73671	1.42e-20
STM2518	yfgJ	1.02631	0.0909355
STM2519	engA	1.0179	3.59e-09
STM2525	yfgB	3.07761	4.77e-76
STM2526	ndk	1.12118	4.94e-08
STM2527	STM2527	1.69904	0.0031534
STM2528	STM2528	2.66136	1.49e-07
STM2529	STM2529	2.13623	0.0001
STM2530	STM2530	2.87519	1.61e-60
STM2533	sseA	1.12872	4.12e-07
STM2545	STM2545	1.72035	5.56e-30
STM2546	suhB	1.99246	1.15e-31
STM2548	asrA	1.5891	4.06e-12
STM2549	asrB	1.21062	0.00054256
STM2554	hcaT	1.21569	3.92e-12
STM2558	cadB	2.07622	6.58e-37
STM2565	purG	1.00832	2e-10
STM2566	STM2566	1.24742	0.194626
STM2567	yfhD	1.13344	1.91e-10
STM2568	yfhC	2.27317	8.07e-16
STM2570	STM2570	1.31839	3.27e-16
STM2571	murQ	1.7629	2.48e-13
STM2572	yfhH	1.2861	7.14e-05
STM2576	yfhL	1.83936	1.36e-08
STM2580	era	1.04862	2.66e-07
STM2581	rnc	1.97191	2.3e-32
STM2583	lepA	1.0668	5.39e-10
STM2590	STM2590	1.40375	0.000772736
STM2591	STM2591	1.71774	8.24e-06
STM2616	STM2616	1.9681	1.05e-17
STM2637	rseC	1.44458	0.000148466
STM2638	rseB	1.05119	2.29e-07
STM2643	srmB	2.01206	5.23e-35
STM2648	yfiF	2.82298	4.93e-59
STM2650	yfiP	1.05443	1.49e-08
STM2653	yfiM	1.27911	0.000199267
STM2664	STM2664	1.68653	0.00570063
STM2673	rplS	2.80274	6.25e-65
STM2674	trmD	2.94766	1.04e-90
STM2675	rimM	2.91146	9.42e-80
STM2676	rpsP	3.08171	4.07e-97
STM2702	STM2702	1.24987	1.66e-06
STM2749	STM2749	3.90525	6.47e-12
STM2750	STM2750	4.20828	2.84e-05
STM2751	STM2751	2.37221	0.0369187
STM2752	STM2752	2.64507	0.00519655
STM2753	STM2753	1.3674	0.0396575
STM2812	STM2812	1.17628	0.0116136
STM2820	yqaB	1.01801	1.17e-07
STM2828	recX	1.6329	1.59e-07
STM2831	mltB	1.39858	4.73e-17
STM2848	hycF	1.36916	0.000472583
STM2854	hypA	1.64486	1.94e-24
STM2855	hypB	1.71718	3e-24
STM2856	hypC	1.96879	7.86e-27
STM2857	hypD	1.98206	5.89e-23
STM2858	hypE	2.51086	5.57e-20
STM2859	fhlA	1.38181	1.2e-10
STM2949	ptpS	3.08644	6.14e-15
STM2953	pyrG	1.48805	8e-24
STM2965	yqcC	1.11174	0.000196909
STM2967	syd	1.15725	1.32e-08
STM2970	sdaC	2.3257	1.54e-40
STM2971	sdaB	2.10556	1.07e-36
STM2984	csdA	1.18174	8.03e-08
STM2986.Sc	STM2986.Sc	2.23829	1.53e-15
STM2987	STM2987	1.0405	3.83e-07
STM3000	ppdA	1.02657	0.125916
STM3008	tas	1.09794	9.5e-09
STM3022	STM3022	1.67896	4.59e-09
STM3035	STM3035	1.89765	0.0293755
STM3040	lysS	1.00894	5.59e-11
STM3041c	prfB	1.08647	5.34e-12
STM3057	ubiH	1.01305	0.000398835
STM3065	yggE	1.1933	3.17e-09
STM3071	STM3071	4.24153	8.79e-27
STM3072	STM3072	5.06691	2.2e-26
STM3073	STM3073	3.57907	3.28e-40
STM3074	STM3074	1.82998	7.18e-12
STM3075	STM3075	1.37819	0.000865545
STM3078	speB	1.32855	2.98e-19
STM3086	speA	1.39533	8.89e-16
STM3087	yqgB	3.11285	6.08e-20
STM3089	yqgD	2.58271	1.63e-14
STM3090	metK	1.38382	6.87e-13
STM3092	sprT	2.41857	1.29e-12
STM3093	endA	2.21447	7.81e-12
STM3098	STM3098	1.94647	2.11e-15
STM3105	yggM	1.4344	5.72e-10
STM3106	ansB	2.18334	7.87e-47
STM3109	trmB	1.34474	3.47e-14
STM3130	iraD	1.69928	3.61e-05
STM3131	iraD	1.12824	0.000610872
STM3149	hybA	1.71571	3.36e-13
STM3150	hypO	2.0329	9.74e-20
STM3152	STM3152	1.11494	1.03e-08
STM3168	STM3168	2.90902	4.41e-45
STM3196.S	STM3196.S	1.1356	2.47e-09
STM3206	folB	1.44626	2e-08
STM3208	gcp	1.30431	5.93e-09
STM3209	rpsU	1.96662	1.86e-21
STM3210	dnaG	1.49123	2.72e-18
STM3211.S	rpoD	1.26481	1.78e-17
STM3220	STM3220	1.76057	2.89e-21
STM3244	tdcB	1.41821	6.86e-11
STM3270	yhbO	2.15151	1.26e-19
STM3272	yhbS	1.25305	4.34e-13
STM3274	yhbU	5.15395	2.65e-75
STM3275.S	yhbV	4.14097	6.33e-77
STM3280.S	deaD	3.71907	1.97e-99
STM3283	rpsO	2.02628	3.54e-23
STM3288	rimP	1.04853	2.61e-11
STM3293	secG	1.54677	3.28e-27
STM3299	greA	1.46541	6.87e-19
STM3302	yhbE	2.26399	2.69e-20
STM3303	rpmA	2.76501	3.04e-39
STM3304	rplU	2.60693	4.23e-44
STM3307	murA	1.31757	2.04e-14
STM3308	yrbA	1.49409	3.95e-13
STM3329	yhcC	2.55078	1.05e-22
STM3333	codB	1.19582	8.54e-05
STM3334	codB	1.12519	2.48e-09
STM3344	rpsI	2.44074	6.8e-30
STM3345	rplM	2.60404	8.24e-42
STM3361	yhcN	1.26351	0.00458789
STM3373	mreC	1.28932	5.46e-07
STM3374	mreB	1.45441	1.81e-23
STM3379	accB	1.26582	1.52e-14
STM3380	accC	1.04145	3.4e-09
STM3381	yhdT	2.42798	7.09e-13
STM3382	panF	1.29916	3.12e-09
STM3383	prmA	1.57782	3.09e-08
STM3384	yhdG	3.77183	7.4e-142
STM3385	fis	3.28568	1.52e-38
STM3386	yhdJ	1.80719	5.39e-09
STM3387	yhdU	1.7934	8.71e-17
STM3388	STM3388	1.91434	7.83e-15
STM3407	fmt	1.52365	1.44e-21
STM3408	sun	1.42147	2.32e-13
STM3414	rplQ	2.40473	1.05e-36
STM3415	rpoA	2.01454	9e-48
STM3416	rpsD	1.9443	1.07e-42
STM3417	rpsK	2.05945	5.8e-43
STM3418	rpsM	1.91749	6.01e-38
STM3419	rpmJ	1.50393	2e-21
STM3420	secY	1.94948	2.41e-42
STM3421	rplO	2.93056	7.34e-87
STM3422	rpmD	2.6884	8.61e-57
STM3423	rpsE	2.81697	1.56e-87
STM3424	rplR	2.69973	8.63e-77
STM3425	rplF	2.86992	2.09e-89
STM3426	rpsH	2.7053	1.2e-82
STM3427.S	rpsN	2.55268	3.67e-54
STM3428	rplE	2.64545	7.87e-62
STM3429	rplX	2.40107	1.68e-63
STM3430	rplN	2.3412	1.29e-62
STM3431	rpsQ	3.36773	4.53e-104
STM3432	rpmC	4.48406	1.21e-175
STM3433	rplP	4.54867	5.34e-239
STM3434	rpsC	5.13797	1.41e-278
STM3435	rplV	5.31244	6.58e-291
STM3436	rpsS	3.97754	3.64e-174
STM3437	rplB	5.45214	1.05e-272
STM3438	rplW	5.22921	8.85e-234
STM3439	rplD	5.35258	5.79e-250
STM3440	rplC	5.22051	1.58e-270
STM3441	rpsJ	5.24195	1.66e-203
STM3445	tuf	1.8896	1.35e-40
STM3446	fusA	2.66457	4.45e-81
STM3447	rpsG	3.22916	8.75e-90
STM3448	rpsL	3.15075	4.68e-92
STM3472	ppiA	1.99566	1.72e-23
STM3474	nirB	2.11643	1.38e-28
STM3475	nirD	2.09894	3.02e-07
STM3482	gph	1.10248	3.08e-11
STM3483	rpe	1.2738	4.61e-11
STM3487	aroK	1.08173	5.03e-11
STM3491	yrfC	1.00536	0.0194717
STM3493	mrcA	1.47376	4.97e-18
STM3497	yrfH	1.38361	4.17e-08
STM3498	hslO	1.29493	6.91e-15
STM3510	STM3510	2.25969	2.36e-11
STM3523	glpR	1.052	7.18e-08
STM3542	gntK	1.30213	0.0326438
STM3543	gntR	1.37011	2.23e-08
STM3553	ugpQ	1.00127	0.00033946
STM3565	yhhK	1.07962	1.54e-05
STM3572	rsmD	1.2238	1.94e-09
STM3575	yhhN	1.10269	0.000780921
STM3579	yhhQ	1.81023	4.14e-14
STM3588	yhiN	1.95972	4.89e-28
STM3589	pitA	3.13636	1.18e-63
STM3592	yhiP	1.73141	8.36e-27
STM3624A	STM3624A	2.75036	9.6e-15
STM3625	yhjV	1.54416	2.69e-07
STM3628	dppC	1.04951	9.96e-05
STM3629	dppB	1.3581	6.92e-09
STM3630	dppA	1.42072	9.83e-21
STM3656	glyQ	1.16856	4.04e-10
STM3666	ysaA	1.88897	1.31e-08
STM3675	sgbH	1.21752	0.20655
STM3683	selA	1.98434	1.09e-23
STM3695	yibK	1.31725	0.00050627
STM3696	STM3696	1.81982	1.02e-20
STM3714	rfaK	1.11583	2.18e-10
STM3724	kdtA	1.99407	4.08e-30
STM3726	mutM	1.75572	1.71e-16
STM3727	rpmG	2.05694	2.98e-14
STM3728	rpmB	2.0746	6.57e-27
STM3729	STM3729	1.88888	3.1e-21
STM3730	dfp	1.16994	2.18e-13
STM3731	dut	1.14126	1.36e-11
STM3733	pyrE	1.6314	5.92e-13
STM3734	rph	3.1553	8.51e-65
STM3738	yigC	3.93253	8.7e-48
STM3741	rpoZ	1.09821	9.48e-09
STM3747	yicE	2.14012	2.24e-08
STM3787	uhpT	1.02831	0.00352357
STM3789	uhpB	1.93145	0.000398171
STM3790	uhpA	3.14948	8.09e-10
STM3798	emrD	1.54704	5.03e-16
STM3808.S	ibpB	2.08961	2.14e-13
STM3809.S	ibpA	1.76622	3.23e-08
STM3812	ccmH	1.05078	0.00305735
STM3814	ccmF	1.68066	4.48e-05
STM3816	ccmD	2.90664	0.0215825
STM3818	ccmB	3.81231	6.54e-08
STM3835	gyrB	1.07588	2.66e-13
STM3838	dnaA	1.65099	6.84e-26
STM3839	rpmH	2.9803	1.55e-68
STM3840	rnpA	4.30558	1.7e-37
STM3841	rnpA	2.94931	4.72e-34
STM3842	yidC	2.06213	2.74e-28
STM3843	mnmE	1.74696	2.67e-14
STM3845	STM3845	1.64601	3.8e-21
STM3846.s	STM3846.s	1.46827	6.88e-12
STM3847	yidY	1.39355	0.0359899
STM3851.S	yieG	1.3928	4.14e-11
STM3853	phoU	1.46233	1.95e-16
STM3855	pstA	1.03248	1.06e-05
STM3856	pstC	1.22285	1.57e-05
STM3857	pstS	2.05375	1.75e-22
STM3861	glmS	1.05797	4.15e-13
STM3862	glmU	1.80851	2.54e-28
STM3864	atpC	2.02113	2.06e-31
STM3865	atpD	1.43393	3.68e-24
STM3867	atpA	1.18974	7.82e-16
STM3872	atpI	1.0605	1.9e-10
STM3873.S	gidB	1.39712	5.38e-12
STM3874	gidA	2.24276	3.69e-32
STM3875	mioC	1.98423	6.74e-39
STM3877	asnA	2.72125	1.8e-49
STM3880	trkD	1.26059	6.71e-14
STM3893	9S	2.88872	1.82e-08
STM3898	STM3898	1.72877	5.79e-32		yifE
STM3913	gppA	1.00069	1.43e-09
STM3939	cyaA	1.13011	1.95e-13
STM3952	corA	1.93467	1.9e-32
STM3958	recQ	1.34917	2.66e-16
STM3973	tatA	1.19173	4.44e-13
STM3974	tatB	1.81948	9.01e-28
STM3975	tatC	1.588	3.71e-17
STM3976.S	yigW	1.72665	1.07e-12
STM3977	rfaH	1.96475	1.03e-23
STM4003	yihI	1.30107	1.52e-16
STM4007	glnA	3.74541	1.26e-97
STM4009	typA	1.22263	1.4e-13
STM4042	STM4042	1.20951	0.0359255
STM4046	rhaA	1.30504	0.0177203
STM4056.S	STM4056.S	1.28407	1.15e-08
STM4057	STM4057	1.24168	8.02e-09
STM4060	cpxP	1.2536	2.91e-09
STM4085	glpX	2.72664	2.33e-41
STM4089	menG	1.28455	9.19e-14
STM4090	menA	1.78428	3.42e-16
STM4096	rpmE	3.29357	2.15e-66
STM4129	trmA	2.21353	4.14e-26
STM4139	coaA	1.73082	1.98e-23
STM4146	tuf	1.82035	1.69e-36
STM4147	secE	1.41741	5.12e-21
STM4148	nusG	1.16805	4.01e-12
STM4149	rplK	3.53638	6.96e-101
STM4150	rplA	3.19104	7.61e-100
STM4151	rplJ	2.25836	4.17e-56
STM4152	rplL	1.89106	1.3e-33
STM4153	rpoB	1.0335	1.28e-13
STM4154	rpoC	1.20191	1.99e-17
STM4155	STM4155	1.22625	0.00393143
STM4156	STM4156	1.39561	0.0149676
STM4160	thiG	1.52261	0.0287739
STM4175	purD	1.39909	2.57e-07
STM4176	purH	1.80543	1.58e-23
STM4183	aceB	1.23032	3.89e-11
STM4184	aceA	1.55067	1.35e-14
STM4185	aceK	1.16388	1.72e-09
STM4186	aceK	1.4166	7.75e-09
STM4187	iclR	1.91157	2.64e-29
STM4189	yjbB	1.05965	8.49e-08
STM4196	STM4196	1.21102	0.00153086
STM4197	STM4197	1.10461	0.166928
STM4220	lysC	2.26292	1.05e-17
STM4238	dinF	1.40552	4.25e-11
STM4246	dnaB	1.54875	3.49e-20
STM4254	uvrA	2.23713	1.41e-39
STM4271	STM4271	2.28824	6.96e-10
STM4272	STM4272	1.7938	2.09e-06
STM4277	nrfA	4.42818	2.77e-141
STM4278.S	nrfB	2.08192	1.1e-14
STM4279	nrfC	1.64617	3.82e-06
STM4280	nrfD	1.88881	3.9e-06
STM4285	fdhF	1.42525	2.38e-14
STM4289	STM4289	2.89981	6e-46
STM4298	melA	1.41239	8.37e-20
STM4299	melB	1.37961	1.18e-13
STM4301	dcuB	2.00258	4.14e-25
STM4305.S	STM4305.S	1.70688	2.18e-26
STM4325	dcuA	1.589	3.95e-20
STM4330	groEL	1.09154	9.05e-15
STM4337	ecnR	1.12663	7.29e-10
STM4344	yjeA	2.83507	7.22e-50
STM4365	yjeT	1.53684	4.21e-12
STM4390	STM4390	4.10952	3.99e-110
STM4391	rpsF	4.73185	1.15e-163
STM4392	priB	4.77255	3.35e-208
STM4393	rpsR	4.72101	1.72e-86
STM4394	rplI	3.8601	3.6e-103
STM4397	fklB	2.06124	2.61e-21
STM4414	ppa	1.31149	1.73e-13
STM4428	STM4428	1.02877	0.31883
STM4437	STM4437	1.42704	3.96e-14
STM4451	nrdG	3.46867	2.99e-31
STM4452	nrdD	4.76305	8.41e-178
STM4459	pyrI	1.82458	5.55e-20
STM4460	pyrB	2.46297	1.88e-34
STM4461	pyrL	1.711	0.00353182
STM4471	miaE	1.14722	5.87e-07
STM4488	STM4488	1.72815	0.00581827
STM4497	STM4497	1.24181	4.02e-11
STM4498	STM4498	1.20257	5.17e-15
STM4500	yjhP	1.22374	3.78e-11
STM4501	STM4501	2.05469	3.34e-08
STM4502	STM4502	1.58377	4.39e-05
STM4511	yjiE	1.10705	1.57e-05
STM4512	iadA	1.38083	0.000147439
STM4513	yjiG	1.33155	0.0220277
STM4517	yjiO	3.78371	5.3e-43
STM4519	STM4519	1.0121	2.14e-08
STM4525	hsdM	1.4009	4.94e-14
STM4529	STM4529	1.02581	3.01e-05
STM4533	tsr	3.94101	9e-121
STM4540.S	STM4540.S	1.06254	2.34e-11
STM4545	STM4545	1.03655	2.74e-05
STM4546	yjjP	1.68553	2.19e-18
STM4551	STM4551	1.3827	1.53e-06
STM4556	rsmC	3.12631	1.56e-35
STM4557	holD	2.35543	9.06e-19
STM4558	rimI	1.58469	1.16e-14
STM4560	prfC	1.97374	3.07e-38
STM4565	yjjW	2.26161	2.12e-12
STM4566	yjjI	3.62969	8.4e-73
STM4578	serB	1.28897	2.05e-15
STM4579	radA	1.10811	7.35e-08
STM4581	yjjK	1.12571	1.36e-10
STM4584	yjjX	1.26725	7.64e-05
STM4595	STM4595	1.83344	9.78e-07
